# Supplementary material for: 3-Cyano­anilinium chloride
Source: Acta Crystallogr Sect E Struct Rep Online. 2008 Jul 12;64(Pt 8):o1462. doi: 10.1107/S1600536808020485 (PMC2962092; doi:10.1107/S1600536808020485)
Supplement: Supplementary file 1 [file e-64-o1462-sup1.cif]

##############################################################################
###                                                                        ###
###        Electronic paper (Acta Crystallographica Section E)             ###
###                                                                        ###
##############################################################################
#                                                                            #
# This CIF contains the data in a paper accepted for publication in Acta     #
# Crystallographica Section E. It conforms to the requirements of Notes      #
# for Authors for Section E, and has been peer reviewed under the auspices   #
# of the IUCr Commission on Journals.                                        #
#                                                                            #
# Full details of the Crystallographic Information File format               #
# are given in the paper "The Crystallographic Information File (CIF):       #
# a New Standard Archive File for Crystallography" by S. R. Hall, F. H.      #
# Allen and I. D. Brown [Acta Cryst. (1991), A47, 655-685].                  #
#                                                                            #
# The current version of the core CIF dictionary is obtainable from          #
# ftp://ftp.iucr.org/pub/cif_core.dic. The current version number is 2.4.    #
#                                                                            #
# Software is freely available for graphical display of the structure(s) in  #
# this CIF.  For information consult the CIF home page http://www.iucr.org/  #
# cif/home.html                                                              #
#                                                                            #
# This file may be used for bona fide research purposes within the           #
# scientific community so long as proper attribution is given to the journal # 
# article from which it was obtained.                                        #
#                                                                            #
##############################################################################
                                             
data_I
_audit_creation_method     SHELXL-97
_chemical_name_systematic
;
3-Cyanoanilinium chloride
;
_chemical_name_common     ?
_chemical_formula_moiety     'C7 H7 N2 +, Cl -'
_chemical_formula_sum     'C7 H7 Cl N2'
_chemical_formula_iupac     'C7 H7 N2 +, Cl -'
_chemical_formula_weight     154.60
_chemical_melting_point     ?
_symmetry_cell_setting     'triclinic'
_symmetry_space_group_name_H-M     'P -1'
_symmetry_space_group_name_Hall     '-P 1'
loop_
    _symmetry_equiv_pos_as_xyz
    'x, y, z'
    '-x, -y, -z'
_cell_length_a     4.663(3)
_cell_length_b     6.074(5)
_cell_length_c     13.212(9)
_cell_angle_alpha     93.37(5)
_cell_angle_beta     96.201(19)
_cell_angle_gamma     96.22(4)
_cell_volume     368.9(5)
_cell_formula_units_Z     2
_cell_measurement_reflns_used     1678
_cell_measurement_theta_min     2.34
_cell_measurement_theta_max     24.39
_cell_measurement_temperature     298(2)
_exptl_crystal_description     Block
_exptl_crystal_colour     Colourless
_exptl_crystal_size_max     0.25
_exptl_crystal_size_mid     0.18
_exptl_crystal_size_min     0.18
_exptl_crystal_density_diffrn     1.392
_exptl_crystal_density_meas     ?
_exptl_crystal_density_method     'not measured'
_exptl_crystal_F_000     160
_exptl_absorpt_coefficient_mu     0.435
_exptl_absorpt_correction_type     multi-scan
_exptl_absorpt_process_details     '(CrystalClear; Rigaku, 2005)'
_exptl_absorpt_correction_T_min     0.901
_exptl_absorpt_correction_T_max     0.917
_exptl_special_details
;
;
_diffrn_ambient_temperature     298(2)
_diffrn_radiation_type     MoK\a
_diffrn_radiation_wavelength     0.71073
_diffrn_radiation_source     'fine-focus sealed tube'
_diffrn_radiation_monochromator     graphite
_diffrn_measurement_device_type     'Rigaku Mercury2'
_diffrn_measurement_method     \w
_diffrn_detector_area_resol_mean     13.6612
_diffrn_reflns_number     2486
_diffrn_reflns_av_R_equivalents     0.0214
_diffrn_reflns_av_sigmaI/netI     0.0337
_diffrn_reflns_theta_min     3.11
_diffrn_reflns_theta_max     27.48
_diffrn_reflns_theta_full     25.00
_diffrn_measured_fraction_theta_max     0.957
_diffrn_measured_fraction_theta_full     0.981
_diffrn_reflns_limit_h_min     -6
_diffrn_reflns_limit_h_max     6
_diffrn_reflns_limit_k_min     -7
_diffrn_reflns_limit_k_max     5
_diffrn_reflns_limit_l_min     -16
_diffrn_reflns_limit_l_max     17
_diffrn_standards_number     0
_diffrn_standards_interval_count     .
_diffrn_standards_interval_time     .
_diffrn_standards_decay_%     ?
_refine_special_details
;
Refinement of <i>F</i>^2^ against ALL reflections. The weighted <i>R</i>-factor
<i>wR</i> and goodness of fit <i>S</i> are based on <i>F</i>^2^, conventional
<i>R</i>-factors <i>R</i> are based on <i>F</i>, with <i>F</i> set to zero for
negative <i>F</i>^2^. The threshold expression of <i>F</i>^2^ >
\s(<i>F</i>^2^) is used only for calculating <i>R</i>-factors(gt) <i>etc</i>.
and is not relevant to the choice of reflections for refinement.
<i>R</i>-factors based on <i>F</i>^2^ are statistically about twice as large
as those based on <i>F</i>, and <i>R</i>- factors based on ALL data will be
even larger.
;
_reflns_number_total     1618
_reflns_number_gt     1342
_reflns_threshold_expression     I>2\s(I)
_refine_ls_structure_factor_coef     Fsqd
_refine_ls_matrix_type     full
_refine_ls_R_factor_all     0.0635
_refine_ls_R_factor_gt     0.0523
_refine_ls_wR_factor_gt     0.1442
_refine_ls_wR_factor_ref     0.1568
_refine_ls_goodness_of_fit_ref     1.068
_refine_ls_restrained_S_all     1.068
_refine_ls_number_reflns     1618
_refine_ls_number_parameters     91
_refine_ls_number_restraints     0
_refine_ls_hydrogen_treatment     constr
_refine_ls_weighting_scheme     calc
_refine_ls_weighting_details
         'calc w=1/[\s^2^(Fo^2^)+(0.0787P)^2^+0.2472P] where P=(Fo^2^+2Fc^2^)/3'
_atom_sites_solution_hydrogens     geom
_atom_sites_solution_primary     direct
_atom_sites_solution_secondary     difmap
_refine_ls_shift/su_max     0.001
_refine_ls_shift/su_mean     0.000
_refine_diff_density_max     0.521
_refine_diff_density_min     -0.523
_refine_ls_extinction_method     none
_refine_ls_extinction_coef     ?
loop_
    _atom_type_symbol
    _atom_type_description
    _atom_type_scat_dispersion_real
    _atom_type_scat_dispersion_imag
    _atom_type_scat_source
    'C' 'C' 0.0033 0.0016
                         'International Tables Vol C Tables 4.2.6.8 and 6.1.1.4'
    'H' 'H' 0.0000 0.0000
                         'International Tables Vol C Tables 4.2.6.8 and 6.1.1.4'
    'N' 'N' 0.0061 0.0033
                         'International Tables Vol C Tables 4.2.6.8 and 6.1.1.4'
    'Cl' 'Cl' 0.1484 0.1585
                         'International Tables Vol C Tables 4.2.6.8 and 6.1.1.4'
_computing_data_collection     'CrystalClear (Rigaku, 2005)'
_computing_cell_refinement     'CrystalClear (Rigaku, 2005)'
_computing_data_reduction     'CrystalClear (Rigaku, 2005)'
_computing_structure_solution     'SHELXS97 (Sheldrick, 2008)'
_computing_structure_refinement     'SHELXL97 (Sheldrick, 2008)'
_computing_molecular_graphics     'SHELXTL (Sheldrick, 2008)'
_computing_publication_material     'SHELXTL (Sheldrick, 2008)'
loop_
    _atom_site_type_symbol
    _atom_site_label
    _atom_site_fract_x
    _atom_site_fract_y
    _atom_site_fract_z
    _atom_site_U_iso_or_equiv
    _atom_site_adp_type
    _atom_site_calc_flag
    _atom_site_refinement_flags
    _atom_site_occupancy
    _atom_site_disorder_assembly
    _atom_site_disorder_group
    Cl Cl1 0.38158(16) 0.25924(11) 0.07001(5) 0.0414(3) Uani d . 1 . .
    C C1 0.0572(5) 0.7649(4) 0.19904(18) 0.0302(5) Uani d . 1 . .
    N N2 0.1472(5) 0.7573(4) 0.09653(16) 0.0377(6) Uani d . 1 . .
    H H9A 0.0747 0.8643 0.0622 0.057 Uiso calc R 1 . .
    H H9B 0.0816 0.6259 0.0641 0.057 Uiso calc R 1 . .
    H H9C 0.3402 0.7770 0.1008 0.057 Uiso calc R 1 . .
    C C3 -0.1968(5) 0.9320(4) 0.3237(2) 0.0329(6) Uani d . 1 . .
    C C7 -0.3747(6) 1.0962(5) 0.3564(2) 0.0391(6) Uani d . 1 . .
    C C6 0.1466(6) 0.6149(5) 0.2669(2) 0.0374(6) Uani d . 1 . .
    H H6A 0.2625 0.5081 0.2475 0.045 Uiso calc R 1 . .
    N N1 -0.5144(6) 1.2233(5) 0.3856(2) 0.0545(7) Uani d . 1 . .
    C C4 -0.1099(6) 0.7815(5) 0.3928(2) 0.0395(6) Uani d . 1 . .
    H H4A -0.1675 0.7865 0.4580 0.047 Uiso calc R 1 . .
    C C2 -0.1148(5) 0.9263(4) 0.2256(2) 0.0322(6) Uani d . 1 . .
    H H2A -0.1732 1.0271 0.1794 0.039 Uiso calc R 1 . .
    C C5 0.0624(7) 0.6251(5) 0.3633(2) 0.0443(7) Uani d . 1 . .
    H H5A 0.1229 0.5248 0.4094 0.053 Uiso calc R 1 . .
loop_
    _atom_site_aniso_label
    _atom_site_aniso_U_11
    _atom_site_aniso_U_22
    _atom_site_aniso_U_33
    _atom_site_aniso_U_12
    _atom_site_aniso_U_13
    _atom_site_aniso_U_23
    Cl1 0.0519(5) 0.0373(4) 0.0395(4) 0.0155(3) 0.0126(3) 0.0062(3)
    C1 0.0334(12) 0.0304(13) 0.0285(12) 0.0073(10) 0.0074(10) 0.0027(9)
    N2 0.0446(13) 0.0398(13) 0.0324(12) 0.0139(10) 0.0107(10) 0.0040(9)
    C3 0.0308(12) 0.0338(14) 0.0360(13) 0.0102(10) 0.0063(10) 0.0020(10)
    C7 0.0404(14) 0.0421(16) 0.0380(14) 0.0140(12) 0.0093(12) 0.0045(11)
    C6 0.0442(15) 0.0333(14) 0.0388(14) 0.0165(11) 0.0094(11) 0.0065(11)
    N1 0.0597(17) 0.0551(17) 0.0558(17) 0.0274(14) 0.0191(14) 0.0036(13)
    C4 0.0491(16) 0.0429(16) 0.0307(13) 0.0136(12) 0.0130(12) 0.0063(11)
    C2 0.0325(13) 0.0316(13) 0.0346(13) 0.0099(10) 0.0048(10) 0.0062(10)
    C5 0.0577(18) 0.0420(17) 0.0398(15) 0.0216(13) 0.0132(13) 0.0154(12)
_geom_special_details
;
All e.s.d.'s (except the e.s.d. in the dihedral angle between two l.s. planes)
are estimated using the full covariance matrix. The cell e.s.d.'s are taken
into account individually in the estimation of e.s.d.'s in distances, angles
and torsion angles; correlations between e.s.d.'s in cell parameters are only
used when they are defined by crystal symmetry. An approximate (isotropic)
treatment of cell e.s.d.'s is used for estimating e.s.d.'s involving l.s.
planes.
;
loop_
    _geom_bond_atom_site_label_1
    _geom_bond_atom_site_label_2
    _geom_bond_site_symmetry_2
    _geom_bond_distance
    _geom_bond_publ_flag
    C1 C6 . 1.380(4) ?
    C1 C2 . 1.385(3) ?
    C1 N2 . 1.460(3) ?
    N2 H9A . 0.89 ?
    N2 H9B . 0.89 ?
    N2 H9C . 0.89 ?
    C3 C4 . 1.390(4) ?
    C3 C2 . 1.391(4) ?
    C3 C7 . 1.440(4) ?
    C7 N1 . 1.139(4) ?
    C6 C5 . 1.374(4) ?
    C6 H6A . 0.93 ?
    C4 C5 . 1.374(4) ?
    C4 H4A . 0.93 ?
    C2 H2A . 0.93 ?
    C5 H5A . 0.93 ?
loop_
    _geom_angle_atom_site_label_1
    _geom_angle_atom_site_label_2
    _geom_angle_atom_site_label_3
    _geom_angle_site_symmetry_1
    _geom_angle_site_symmetry_3
    _geom_angle
    _geom_angle_publ_flag
    C6 C1 C2 . . 121.9(2) ?
    C6 C1 N2 . . 119.8(2) ?
    C2 C1 N2 . . 118.3(2) ?
    C1 N2 H9A . . 109.5 ?
    C1 N2 H9B . . 109.5 ?
    H9A N2 H9B . . 109.5 ?
    C1 N2 H9C . . 109.5 ?
    H9A N2 H9C . . 109.5 ?
    H9B N2 H9C . . 109.5 ?
    C4 C3 C2 . . 121.3(2) ?
    C4 C3 C7 . . 118.2(2) ?
    C2 C3 C7 . . 120.4(2) ?
    N1 C7 C3 . . 177.6(3) ?
    C5 C6 C1 . . 119.2(2) ?
    C5 C6 H6A . . 120.4 ?
    C1 C6 H6A . . 120.4 ?
    C5 C4 C3 . . 119.1(2) ?
    C5 C4 H4A . . 120.4 ?
    C3 C4 H4A . . 120.4 ?
    C1 C2 C3 . . 117.5(2) ?
    C1 C2 H2A . . 121.2 ?
    C3 C2 H2A . . 121.2 ?
    C6 C5 C4 . . 121.0(2) ?
    C6 C5 H5A . . 119.5 ?
    C4 C5 H5A . . 119.5 ?
loop_
    _geom_torsion_atom_site_label_1
    _geom_torsion_atom_site_label_2
    _geom_torsion_atom_site_label_3
    _geom_torsion_atom_site_label_4
    _geom_torsion_site_symmetry_1
    _geom_torsion_site_symmetry_2
    _geom_torsion_site_symmetry_3
    _geom_torsion_site_symmetry_4
    _geom_torsion
    _geom_torsion_publ_flag
    C2 C1 C6 C5 . . . . 0.2(4) ?
    N2 C1 C6 C5 . . . . 179.4(3) ?
    C2 C3 C4 C5 . . . . 0.5(4) ?
    C7 C3 C4 C5 . . . . -179.3(3) ?
    C6 C1 C2 C3 . . . . -0.3(4) ?
    N2 C1 C2 C3 . . . . -179.6(2) ?
    C4 C3 C2 C1 . . . . 0.0(4) ?
    C7 C3 C2 C1 . . . . 179.8(2) ?
    C1 C6 C5 C4 . . . . 0.3(5) ?
    C3 C4 C5 C6 . . . . -0.6(5) ?
loop_
    _geom_hbond_atom_site_label_D
    _geom_hbond_atom_site_label_H
    _geom_hbond_atom_site_label_A
    _geom_hbond_site_symmetry_A
    _geom_hbond_distance_DH
    _geom_hbond_distance_HA
    _geom_hbond_distance_DA
    _geom_hbond_angle_DHA
    N2 H9A Cl1 2_565 0.89 2.61 3.111(3) 116
    N2 H9A Cl1 1_565 0.89 2.65 3.178(3) 119
    N2 H9C Cl1 2_665 0.89 2.73 3.278(3) 121
    N2 H9B Cl1 . 0.89 2.76 3.338(3) 124
data_global
_journal_date_recd_electronic     2008-06-30
_journal_date_accepted     2008-07-03
_journal_name_full     'Acta Crystallographica, Section E'
_journal_year     2008
_journal_volume     64
_journal_issue      8
_journal_page_first     o1462
_journal_page_last     o1462
_journal_paper_category     QO
_journal_coeditor_code     CI2624
_publ_contact_author_name     'Dr Xiao-Chun Wen'
_publ_contact_author_address
;
Ordered Matter Science Research Center, College of Chemistry and Chemical
Engineering, Southeast University,
Nanjing 210096, People's Republic of China
;
_publ_contact_author_email     'fudavid88@yahoo.com.cn'
_publ_contact_author_fax     '862552092541'
_publ_contact_author_phone     '862552092541'
_publ_section_title
;
3-Cyanoanilinium chloride
;
loop_
    _publ_author_name
    _publ_author_footnote
    _publ_author_address
    'Wen, Xiao-Chun' .
;
Ordered Matter Science Research Center
College of Chemistry and Chemical Engineering
Southeast University
Nanjing 210096
People's Republic of China
;
