# Supplementary material for: 3-Cyano­anilinium chloride
Source: Acta Crystallogr Sect E Struct Rep Online. 2008 Jul 12;64(Pt 8):o1462. doi: 10.1107/S1600536808020485 (PMC2962092; doi:10.1107/S1600536808020485)
Supplement: Supplementary file 2 [file e-64-o1462-Isup2.hkl]

# 
# h,k,l, Fc-squared, Fo-squared, sigma(Fo-squared) and status flag 
# 
data_I
_shelx_title ' 2 in P-1' 
_shelx_refln_list_code          4 
_shelx_F_calc_maximum       69.53 
_exptl_crystal_F_000       160.00 
_reflns_d_resolution_high  0.7702 
 
loop_ 
 _symmetry_equiv_pos_as_xyz 
 'x, y, z' 
 '-x, -y, -z' 
 
_cell_length_a     4.6628 
_cell_length_b     6.0744 
_cell_length_c    13.2116 
_cell_angle_alpha  93.370 
_cell_angle_beta   96.201 
_cell_angle_gamma  96.220 
 
_shelx_F_squared_multiplier     1.000 
 
loop_ 
 _refln_index_h 
 _refln_index_k 
 _refln_index_l 
 _refln_F_squared_calc 
 _refln_F_squared_meas 
 _refln_F_squared_sigma 
 _refln_observed_status 
   1   0   0      179.32      149.90      1.72 o 
   2   0   0       80.31       58.36      2.00 o 
   3   0   0       22.61       29.31      1.88 o 
   4   0   0      209.25      224.12      5.23 o 
   5   0   0        3.71        4.43      0.92 o 
  -6   1   0        0.86        1.57      1.13 o 
  -5   1   0        1.80        2.33      0.67 o 
  -4   1   0       31.75       31.38      2.31 o 
  -3   1   0        4.27        7.81      1.22 o 
  -2   1   0      791.94      818.85      6.80 o 
  -1   1   0        6.28       16.95      0.99 o 
   0   1   0      227.46      212.35      1.92 o 
   1   1   0      118.64      140.36      2.94 o 
   2   1   0      345.54      322.81      7.50 o 
   3   1   0       40.83       52.41      3.09 o 
   4   1   0        3.06        1.36      1.15 o 
   5   1   0        6.82        5.40      1.56 o 
  -5   2   0        1.02        1.94      0.65 o 
  -4   2   0       44.29       43.70      2.40 o 
  -3   2   0        1.88        3.63      0.94 o 
  -2   2   0       80.31       71.21      1.12 o 
  -1   2   0      597.45      574.22      6.09 o 
   1   2   0        1.19        0.64      0.32 o 
   2   2   0      693.47      787.60      7.59 o 
   3   2   0       23.29       24.84      1.80 o 
   4   2   0       36.00       36.46      2.46 o 
   5   2   0        0.30        1.21      0.91 o 
  -5   3   0       20.47       21.89      2.85 o 
  -4   3   0        2.38        2.39      0.52 o 
  -3   3   0      110.46       96.93      3.18 o 
  -2   3   0      434.31      475.88      4.38 o 
  -1   3   0       36.87       39.79      0.74 o 
   0   3   0        1.58        3.42      0.74 o 
   1   3   0       95.21      102.32      1.84 o 
   2   3   0      345.09      410.07      5.02 o 
   3   3   0       47.16       45.71      2.33 o 
   4   3   0        1.46        1.52      1.04 o 
   5   3   0        0.99        1.02      1.21 o 
  -5   4   0        0.97        0.96      0.59 o 
  -4   4   0       32.98       34.18      1.21 o 
  -3   4   0       10.25       13.09      1.12 o 
  -2   4   0       57.52       69.98      1.36 o 
  -1   4   0       16.91       15.13      3.06 o 
   0   4   0      249.13      256.91      5.73 o 
   1   4   0      159.78      136.83      3.07 o 
   2   4   0        0.85        0.71      0.57 o 
   3   4   0        1.47        1.98      1.10 o 
   4   4   0        2.35        2.04      0.46 o 
  -4   5   0        0.27        2.31      1.03 o 
  -3   5   0        5.72        6.19      1.15 o 
  -2   5   0        9.14       13.05      2.39 o 
  -1   5   0      232.06      243.19      6.83 o 
   0   5   0        1.11        1.47      1.37 o 
   1   5   0        5.19        7.60      1.70 o 
   2   5   0       38.95       46.80      2.21 o 
   3   5   0       20.85       22.39      2.27 o 
   4   5   0        4.94        3.78      1.41 o 
  -4   6   0       41.32       32.28      7.47 o 
  -3   6   0        9.18        9.12      1.82 o 
  -2   6   0        0.73        1.72      1.10 o 
  -1   6   0        0.08        1.24      1.05 o 
   0   6   0      266.08      302.60      7.74 o 
   1   6   0        4.71        3.82      1.39 o 
   2   6   0        0.95        0.82      1.04 o 
   3   6   0        1.16        0.91      1.15 o 
  -3   7   0       10.56       10.40      2.33 o 
  -2   7   0       46.23       44.86     10.21 o 
  -1   7   0       24.80       25.33      5.27 o 
   0   7   0       27.48       26.32      5.35 o 
   1   7   0       14.61       14.02      4.99 o 
   2   7   0       19.48       21.10      4.85 o 
  -2  -7   1        6.92        8.74      2.43 o 
  -1  -7   1       48.10       52.46      4.26 o 
   0  -7   1       20.46       21.54      4.70 o 
   1  -7   1        1.63        1.73      1.37 o 
   2  -7   1       55.03       57.34      9.57 o 
   3  -7   1       36.04       35.61      8.22 o 
  -3  -6   1        0.88        0.44      0.82 o 
  -2  -6   1        0.00        1.87      1.29 o 
  -1  -6   1        0.98        1.87      1.08 o 
   0  -6   1      172.05      194.98      6.45 o 
   1  -6   1       19.17       17.02      4.14 o 
   2  -6   1        0.24        0.25      0.69 o 
   3  -6   1        5.22        6.73      1.76 o 
   4  -6   1      102.97      119.50      4.54 o 
  -4  -5   1        0.11        0.43      0.39 o 
  -3  -5   1        3.13        1.65      0.53 o 
  -2  -5   1      106.27      112.21      2.56 o 
  -1  -5   1       16.18       20.59      4.39 o 
   0  -5   1       18.32       26.70      5.02 o 
   1  -5   1       94.23       91.25      5.63 o 
   2  -5   1      315.41      332.48      9.73 o 
   3  -5   1       20.61       20.71      4.38 o 
   4  -5   1        0.02        0.94      0.80 o 
  -4  -4   1       22.82       19.38      2.48 o 
  -3  -4   1       39.01       45.47      2.56 o 
  -2  -4   1        7.50        4.48      0.82 o 
  -1  -4   1       16.41       11.50      1.87 o 
   0  -4   1      234.28      241.89      5.34 o 
   1  -4   1       44.24       36.61      3.77 o 
   2  -4   1       39.66       45.66      1.33 o 
   3  -4   1      149.22      146.57      2.78 o 
   4  -4   1       79.34       84.36      2.15 o 
   5  -4   1       20.15       17.20      1.84 o 
  -5  -3   1        3.62        3.22      1.41 o 
  -4  -3   1        0.83        1.00      0.57 o 
  -3  -3   1       27.29       26.64      2.35 o 
  -2  -3   1      132.86      135.06      3.03 o 
  -1  -3   1        4.55       10.44      0.72 o 
   0  -3   1       63.38       56.80      2.25 o 
   1  -3   1       21.64       24.73      1.15 o 
   2  -3   1      348.25      391.86      3.76 o 
   3  -3   1        0.36        1.00      0.64 o 
   4  -3   1        4.82        5.60      0.65 o 
   5  -3   1        1.95        3.18      0.83 o 
  -5  -2   1        6.66        7.63      1.51 o 
  -4  -2   1       36.90       39.73      4.44 o 
  -3  -2   1       78.40       76.00      5.48 o 
  -2  -2   1      139.40      132.87      2.80 o 
  -1  -2   1       43.56       57.07      1.37 o 
   0  -2   1      354.39      339.43      2.23 o 
   1  -2   1      251.60      192.94      1.55 o 
   2  -2   1        0.45        1.08      0.50 o 
   3  -2   1        0.01        1.10      0.50 o 
   4  -2   1       49.59       48.29      3.90 o 
   5  -2   1       45.87       50.09      6.25 o 
  -5  -1   1       19.64       14.62      3.60 o 
  -4  -1   1        6.07        4.33      0.89 o 
  -3  -1   1       12.24       18.95      1.78 o 
  -2  -1   1      367.39      368.35      4.82 o 
  -1  -1   1     3882.60     3966.26      9.35 o 
   0  -1   1      631.26      570.10      2.75 o 
   1  -1   1       34.50       30.15      1.02 o 
   2  -1   1      154.03      138.97      2.22 o 
   3  -1   1      301.35      372.96      3.86 o 
   4  -1   1        0.20        0.42      0.38 o 
   5  -1   1        5.85        5.25      0.93 o 
  -5   0   1       20.07       20.25      4.19 o 
  -4   0   1       28.96       30.08      2.44 o 
  -3   0   1      231.53      230.56      6.22 o 
  -2   0   1       32.10       47.30      1.64 o 
  -1   0   1       12.11       20.25      2.04 o 
   2   0   1        5.68       14.59      1.84 o 
   3   0   1        0.45        1.45      0.85 o 
   4   0   1       79.81       73.83      3.10 o 
   5   0   1        3.26        4.17      1.50 o 
  -6   1   1        5.83        2.08      1.19 o 
  -5   1   1       16.54       18.43      1.95 o 
  -4   1   1        1.84        3.33      0.88 o 
  -3   1   1       30.83       26.29      1.74 o 
  -2   1   1     1584.70     1697.54      9.08 o 
  -1   1   1     1099.84     1179.06      8.42 o 
   0   1   1      245.68      200.12      1.74 o 
   1   1   1     4834.82     4935.57     11.03 o 
   2   1   1     1183.53     1195.85     18.53 o 
   3   1   1       47.83       58.73      2.65 o 
   4   1   1        1.94        0.23      0.34 o 
   5   1   1       15.00       13.46      2.16 o 
  -5   2   1       38.13       45.27      6.21 o 
  -4   2   1      120.10      124.46      2.56 o 
  -3   2   1      411.33      438.13      3.22 o 
  -2   2   1       11.33       27.59      0.82 o 
  -1   2   1      144.61      162.99      3.40 o 
   0   2   1      775.57      764.33      5.09 o 
   1   2   1      881.70      816.62      7.61 o 
   2   2   1       16.60       20.26      3.37 o 
   3   2   1        0.00        0.66      0.48 o 
   4   2   1       29.02       28.11      2.66 o 
   5   2   1       12.21       17.32      2.54 o 
  -5   3   1        1.80        1.25      0.47 o 
  -4   3   1        0.06        0.51      0.66 o 
  -3   3   1       10.53        7.71      0.82 o 
  -2   3   1      384.30      388.56      2.93 o 
  -1   3   1      103.22      112.80      1.50 o 
   0   3   1      263.51      297.69      3.47 o 
   1   3   1       50.27       53.36      1.93 o 
   2   3   1      170.92      203.26      4.83 o 
   3   3   1       16.98       16.50      1.66 o 
   4   3   1       16.31       13.53      1.51 o 
   5   3   1        0.33        1.26      0.97 o 
  -5   4   1        8.48        9.09      1.21 o 
  -4   4   1       34.62       41.18      1.50 o 
  -3   4   1      119.95      124.36      3.29 o 
  -2   4   1      150.33      123.70      1.83 o 
  -1   4   1       25.14       29.39      2.37 o 
   0   4   1      235.06      247.35      3.10 o 
   1   4   1      101.95       68.07      2.50 o 
   2   4   1       24.25       27.43      1.74 o 
   3   4   1       21.77       26.70      2.19 o 
   4   4   1       14.51       16.37      2.04 o 
  -4   5   1        0.60        0.17      0.49 o 
  -3   5   1       12.24       10.05      1.97 o 
  -2   5   1      167.99      169.00      4.28 o 
  -1   5   1      241.51      263.11      6.30 o 
   1   5   1        2.15        0.60      0.98 o 
   2   5   1        7.60        9.31      1.53 o 
   3   5   1       24.74       27.18      2.18 o 
  -4   6   1        3.05        1.72      1.03 o 
  -3   6   1       64.08       95.05      3.65 o 
  -2   6   1       13.46       13.78      2.70 o 
  -1   6   1       10.36       11.42      3.08 o 
   0   6   1        1.55        1.36      1.06 o 
   1   6   1       60.45       57.74      8.30 o 
   2   6   1        6.48        8.02      2.60 o 
   3   6   1        0.15        0.20      0.54 o 
  -3   7   1        0.07        0.57      0.69 o 
  -2   7   1       38.64       37.87      8.04 o 
  -1   7   1       58.67       60.44      6.37 o 
   1   7   1       21.67       17.41      4.90 o 
   2   7   1       12.41        7.17      1.47 o 
  -2  -7   2        7.46        8.55      2.77 o 
  -1  -7   2       23.58       21.51      5.50 o 
   0  -7   2        6.57        9.51      2.52 o 
   1  -7   2        0.13        0.71      0.72 o 
   2  -7   2       15.58       14.83      3.15 o 
   3  -7   2       59.82       58.35      5.10 o 
  -3  -6   2       20.92       18.68      3.86 o 
  -2  -6   2        0.09        0.79      0.36 o 
  -1  -6   2        5.76        5.96      1.25 o 
   0  -6   2        0.03        0.95      0.94 o 
   2  -6   2        1.98        3.09      1.15 o 
   3  -6   2        3.22        2.83      1.18 o 
   4  -6   2        0.14        1.45      0.94 o 
  -4  -5   2        2.36        2.63      0.90 o 
  -3  -5   2        2.86        2.68      0.73 o 
  -2  -5   2       46.92       47.29      1.92 o 
  -1  -5   2       77.55       90.99      5.49 o 
   0  -5   2        2.05        1.74      0.65 o 
   1  -5   2        6.73        9.36      1.58 o 
   2  -5   2      322.55      356.82      7.25 o 
   3  -5   2       71.77       72.73      3.40 o 
   4  -5   2        6.29        3.59      1.01 o 
  -4  -4   2        2.92        2.25      0.66 o 
  -3  -4   2       25.61       29.14      1.42 o 
  -2  -4   2       24.44       31.41      1.58 o 
  -1  -4   2       30.86       36.57      3.16 o 
   0  -4   2      259.45      265.11      5.47 o 
   1  -4   2      541.59      505.56      7.79 o 
   2  -4   2      106.19       88.94      3.80 o 
   3  -4   2      164.40      187.52      4.80 o 
   4  -4   2       35.72       36.40      1.58 o 
   5  -4   2       24.28       22.39      2.00 o 
  -5  -3   2        0.50        1.24      1.54 o 
  -4  -3   2       31.09       33.56      4.57 o 
  -2  -3   2       41.86       35.72      2.85 o 
  -1  -3   2      221.18      269.49      2.74 o 
   0  -3   2       23.27       19.71      1.50 o 
   1  -3   2        9.35       13.68      3.84 o 
   2  -3   2      186.82      224.56      5.34 o 
   3  -3   2      138.39      134.18      2.38 o 
   4  -3   2      117.90      127.15      2.82 o 
   5  -3   2        4.60        4.60      0.96 o 
  -5  -2   2        0.59        0.64      0.49 o 
  -4  -2   2       24.41       25.16      4.39 o 
  -3  -2   2      111.72      117.52      5.89 o 
  -1  -2   2        3.13        3.41      0.42 o 
   0  -2   2     1786.61     1793.12      7.67 o 
   1  -2   2      436.61      382.16      5.90 o 
   2  -2   2      115.62      122.73      1.61 o 
   3  -2   2       47.59       45.37      1.42 o 
   4  -2   2      161.36      161.85      3.04 o 
   5  -2   2        6.61        6.42      2.51 o 
  -5  -1   2        6.75        6.19      1.01 o 
  -4  -1   2       31.92       39.39      6.17 o 
  -3  -1   2        1.94        0.80      0.77 o 
  -2  -1   2       69.30       62.76      1.84 o 
  -1  -1   2        6.42        5.06      0.68 o 
   0  -1   2        1.94        0.76      0.51 o 
   1  -1   2        2.44        0.70      0.53 o 
   2  -1   2      261.98      234.67      1.88 o 
   3  -1   2      212.11      243.81      5.55 o 
   4  -1   2       10.11       11.64      1.30 o 
   5  -1   2        6.65        7.94      1.98 o 
  -6   0   2        9.80       11.25      2.18 o 
  -5   0   2        3.46        2.60      1.21 o 
  -4   0   2       24.22       27.93      2.25 o 
  -3   0   2      287.03      275.42      4.73 o 
  -2   0   2       50.56       63.63      1.72 o 
   0   0   2       76.55       66.93      0.70 o 
   1   0   2     3681.59     3619.16      4.97 o 
   2   0   2      109.59       97.15      1.66 o 
   3   0   2        4.73        0.69      0.42 o 
   4   0   2        0.14        0.60      0.43 o 
   5   0   2       34.48       41.63      3.12 o 
  -6   1   2       39.20       45.14      3.43 o 
  -5   1   2       21.50       19.92      2.08 o 
  -4   1   2       74.98       91.51      2.79 o 
  -3   1   2       11.74       16.95      2.26 o 
  -2   1   2        7.51        4.11      0.66 o 
  -1   1   2      590.52      595.85      3.27 o 
   0   1   2      190.08      218.53      2.41 o 
   1   1   2      539.49      560.73      6.30 o 
   2   1   2      103.64       87.90      1.41 o 
   3   1   2      196.91      226.05      7.18 o 
   4   1   2       23.61       22.28      1.98 o 
   5   1   2        3.61        2.86      1.32 o 
  -5   2   2        5.44        4.17      0.75 o 
  -4   2   2       25.23       29.22      2.23 o 
  -3   2   2      104.63      115.00      1.68 o 
  -2   2   2        3.87        0.06      0.38 o 
  -1   2   2      580.45      604.91      4.44 o 
   0   2   2       88.86      100.75      1.53 o 
   1   2   2      946.60      891.06      8.70 o 
   2   2   2      219.13      239.87      5.67 o 
   3   2   2      196.00      200.70      3.65 o 
   4   2   2        7.83        6.97      1.05 o 
   5   2   2       19.43       20.49      2.56 o 
  -5   3   2       10.80       12.21      1.61 o 
  -4   3   2      171.80      169.11      2.27 o 
  -3   3   2       33.73       36.86      1.40 o 
  -2   3   2        3.21        7.94      0.68 o 
  -1   3   2      872.60      974.41      5.49 o 
   0   3   2        2.22        3.10      0.57 o 
   1   3   2       24.40       33.87      1.52 o 
   2   3   2        2.04        0.73      0.57 o 
   3   3   2      234.04      244.13      6.93 o 
   4   3   2        5.05        8.65      1.94 o 
   5   3   2        2.46        2.69      1.40 o 
  -5   4   2        1.48        1.13      0.65 o 
  -4   4   2       70.14       73.26      1.73 o 
  -3   4   2      104.82      118.51      2.27 o 
  -2   4   2       58.00       44.39      1.43 o 
  -1   4   2       33.57       33.86      1.26 o 
   0   4   2       73.26       88.58      2.12 o 
   1   4   2       59.23       47.72      2.22 o 
   2   4   2       11.29       12.08      1.99 o 
   3   4   2       16.40       18.88      1.95 o 
   4   4   2       25.55       24.91      2.43 o 
  -5   5   2       16.52       12.89      1.94 o 
  -4   5   2       61.30       53.70      6.21 o 
  -3   5   2        9.10       12.17      2.35 o 
  -2   5   2        0.52        0.81      0.53 o 
  -1   5   2       27.98       31.27      4.65 o 
   0   5   2       12.46       13.42      2.45 o 
   1   5   2       44.76       46.44      6.82 o 
   2   5   2        8.77       10.47      1.22 o 
   3   5   2       14.48       14.17      1.70 o 
  -4   6   2       17.99       13.15      3.30 o 
  -3   6   2       58.69       62.49      3.58 o 
  -2   6   2       66.73       67.86      7.07 o 
  -1   6   2       36.22       38.73      7.95 o 
   0   6   2        0.44        1.64      1.11 o 
   1   6   2       56.79       56.66      7.96 o 
   2   6   2        7.28        8.33      1.83 o 
   3   6   2        1.06        1.64      1.19 o 
  -3   7   2        0.25        0.85      0.47 o 
  -2   7   2        0.09        0.60      0.85 o 
  -1   7   2       27.23       30.42      4.77 o 
   0   7   2       27.72       25.71      5.97 o 
   1   7   2        4.45        3.98      1.56 o 
  -2  -7   3        2.53        2.11      0.87 o 
  -1  -7   3       15.58       19.85      4.76 o 
   0  -7   3       46.51       44.22      4.04 o 
   1  -7   3        8.91       10.71      3.11 o 
   2  -7   3        8.71        8.67      2.51 o 
   3  -7   3        7.42        5.80      1.15 o 
  -3  -6   3       10.46       10.07      2.56 o 
  -2  -6   3       15.17       12.97      2.95 o 
  -1  -6   3        1.33        1.32      0.94 o 
   0  -6   3       17.97       18.26      2.70 o 
   2  -6   3       11.42       14.55      2.95 o 
   3  -6   3        0.02        1.06      0.78 o 
   4  -6   3        0.04        1.15      1.22 o 
  -4  -5   3        2.15        2.49      1.25 o 
  -3  -5   3        1.45        1.24      0.66 o 
  -2  -5   3        0.24        0.64      0.43 o 
  -1  -5   3      150.79      170.01      5.93 o 
   0  -5   3       84.10       83.94      3.43 o 
   2  -5   3      118.37      107.73      4.28 o 
   3  -5   3       99.17       94.33     11.21 o 
   4  -5   3        7.33        7.29      1.45 o 
  -4  -4   3       16.63       14.83      1.61 o 
  -3  -4   3       29.90       30.27      1.83 o 
  -2  -4   3      108.00      104.72      2.27 o 
  -1  -4   3       18.62       15.54      0.90 o 
   0  -4   3        7.08        7.91      2.15 o 
   2  -4   3       86.33       82.30      1.67 o 
   3  -4   3       93.70      101.13      3.28 o 
   4  -4   3        4.27        4.65      0.87 o 
  -5  -3   3        4.47        3.99      0.93 o 
  -4  -3   3       13.11       12.67      0.96 o 
  -3  -3   3        3.33        3.10      1.27 o 
  -2  -3   3       65.24       53.09      1.56 o 
  -1  -3   3      991.72     1116.06      7.20 o 
   0  -3   3        5.85        1.93      0.25 o 
   1  -3   3      203.06      253.50      3.29 o 
   2  -3   3       38.24       22.71      1.55 o 
   3  -3   3      567.92      592.68      4.70 o 
   4  -3   3       42.74       37.78      1.71 o 
   5  -3   3       10.67       12.02      1.97 o 
  -5  -2   3        4.32        4.41      1.10 o 
  -4  -2   3       40.21       44.78      2.50 o 
  -3  -2   3        6.23        5.98      0.94 o 
  -2  -2   3      112.84       86.67      2.07 o 
  -1  -2   3       51.79       42.34      2.00 o 
   0  -2   3        5.86        5.56      0.44 o 
   1  -2   3      744.61      720.89      6.19 o 
   2  -2   3       88.10       76.76      4.09 o 
   3  -2   3       41.70       42.12      1.70 o 
   4  -2   3        3.77        3.27      0.66 o 
   5  -2   3        2.22        1.48      1.02 o 
  -5  -1   3       16.04       16.40      1.76 o 
  -4  -1   3       20.79       24.67      2.07 o 
  -3  -1   3       15.93       16.81      1.44 o 
  -2  -1   3       80.70       75.08      2.60 o 
  -1  -1   3     1696.37     1693.25      5.72 o 
   0  -1   3      764.09      860.57     11.39 o 
   1  -1   3     1536.68     1578.04     10.53 o 
   2  -1   3       23.78       17.31      0.88 o 
   3  -1   3       77.73       78.24      2.96 o 
   4  -1   3        8.22        9.42      1.23 o 
   5  -1   3       54.86       55.89      3.38 o 
  -5   0   3        0.06        0.32      1.27 o 
  -4   0   3       24.44       25.70      2.09 o 
  -3   0   3       93.28       69.49      4.25 o 
  -2   0   3      162.41      176.71      4.26 o 
  -1   0   3       50.57       41.43      1.25 o 
   0   0   3      867.37      867.28      5.89 o 
   2   0   3      131.25      135.07      3.18 o 
   3   0   3       78.50       53.18      2.78 o 
   4   0   3        0.11        0.16      0.86 o 
   5   0   3       22.64       27.60      2.63 o 
  -6   1   3        0.19        1.00      0.76 o 
  -5   1   3        3.49        3.51      1.07 o 
  -4   1   3        6.71        9.82      1.45 o 
  -3   1   3       37.72       39.75      2.46 o 
  -2   1   3       19.64       18.99      0.74 o 
  -1   1   3     1104.51     1104.27      5.79 o 
   0   1   3      494.84      545.50      3.25 o 
   1   1   3       50.94       40.85      2.04 o 
   2   1   3      263.55      335.26      3.40 o 
   3   1   3       58.84       66.62      1.72 o 
   4   1   3       26.25       29.43      3.39 o 
   5   1   3        0.02        0.66      0.95 o 
  -5   2   3       68.68       61.32      3.04 o 
  -4   2   3       19.14       17.44      1.57 o 
  -3   2   3       71.55       74.27      1.31 o 
  -2   2   3      510.72      519.83      4.07 o 
  -1   2   3        0.12        0.28      0.39 o 
   0   2   3        4.08        8.65      0.68 o 
   1   2   3      277.34      263.58      5.11 o 
   2   2   3      688.78      725.46     13.13 o 
   3   2   3       11.68        8.66      1.64 o 
   4   2   3        2.94        2.55      1.17 o 
   5   2   3        3.04        0.75      1.03 o 
  -4   3   3        0.87        1.26      0.41 o 
  -3   3   3       19.23       17.27      1.34 o 
  -2   3   3       76.18       49.92      2.28 o 
  -1   3   3      435.49      446.38      3.06 o 
   0   3   3       51.92       44.85      1.38 o 
   1   3   3       73.27       98.62      4.07 o 
   2   3   3       25.94       24.09      4.04 o 
   3   3   3      154.43      163.29      5.47 o 
   4   3   3        5.95        2.97      1.25 o 
   5   3   3        3.72        2.90      1.44 o 
  -5   4   3       39.83       38.37      5.01 o 
  -4   4   3        7.57        5.31      0.70 o 
  -3   4   3        0.04        1.06      0.34 o 
  -2   4   3       84.55       69.93      1.52 o 
  -1   4   3        3.28        2.05      0.51 o 
   0   4   3      104.21       94.75      2.09 o 
   1   4   3      247.47      245.68      7.71 o 
   2   4   3       42.82       44.39      3.67 o 
   3   4   3        0.29       -0.08      0.72 o 
   4   4   3       35.04       36.14      3.03 o 
  -4   5   3       16.01       14.78      1.53 o 
  -3   5   3       78.27       62.54      6.31 o 
  -2   5   3        9.73        5.71      1.20 o 
  -1   5   3      112.02      118.86      4.21 o 
   0   5   3       95.23      100.98      3.84 o 
   1   5   3       37.42       37.93      4.48 o 
   2   5   3        0.14       -0.30      0.54 o 
   3   5   3        9.81       10.93      1.70 o 
  -3   6   3        3.09        3.82      1.49 o 
  -2   6   3       33.49       34.02      5.79 o 
  -1   6   3        4.39        3.23      0.89 o 
   0   6   3        1.35        0.29      0.83 o 
   1   6   3       26.27       23.01      5.30 o 
   2   6   3        1.47        2.26      1.87 o 
  -3   7   3       23.41       18.85      4.99 o 
  -2   7   3        0.20        0.59      0.39 o 
  -1   7   3        6.26        5.29      1.89 o 
   0   7   3       13.05       15.32      4.08 o 
   1   7   3        8.17        6.66      2.18 o 
  -2  -7   4        4.37        1.24      1.36 o 
  -1  -7   4       15.09       15.13      3.10 o 
   0  -7   4       12.74       13.71      4.16 o 
   1  -7   4        3.18        2.26      1.33 o 
   2  -7   4        7.39        6.53      1.89 o 
  -3  -6   4        3.46        1.52      0.76 o 
  -2  -6   4       20.43       23.04      3.61 o 
  -1  -6   4        7.48        6.42      0.92 o 
   0  -6   4        0.47        1.33      0.82 o 
   1  -6   4        6.53        7.68      1.74 o 
   2  -6   4       23.86       21.90      5.16 o 
   3  -6   4       27.14       27.73      6.26 o 
   4  -6   4        2.20        0.57      0.96 o 
  -4  -5   4       11.85       11.45      1.69 o 
  -3  -5   4       20.37       18.18      1.60 o 
  -2  -5   4        1.90        0.08      0.32 o 
  -1  -5   4       25.60       27.27      4.22 o 
   0  -5   4       70.60       63.13      6.10 o 
   1  -5   4       51.27       59.07      5.30 o 
   2  -5   4        0.37       -0.42      0.92 o 
   3  -5   4       76.80       75.96      3.31 o 
   4  -5   4       48.54       55.55      3.20 o 
  -4  -4   4        9.17        7.13      1.01 o 
  -3  -4   4       33.93       34.21      1.72 o 
  -2  -4   4       82.95       80.36      2.06 o 
  -1  -4   4        3.51        1.02      0.35 o 
   0  -4   4       29.35       32.73      2.32 o 
   1  -4   4       80.13       70.22      5.05 o 
   2  -4   4      292.75      272.87      3.25 o 
   3  -4   4       64.79       54.70      1.68 o 
   4  -4   4       15.23       14.14      1.28 o 
  -5  -3   4       18.01       17.03      3.74 o 
  -4  -3   4        0.21        0.12      0.57 o 
  -3  -3   4      117.63      117.91      5.51 o 
  -2  -3   4        0.75        2.48      0.56 o 
  -1  -3   4        2.08        2.42      0.48 o 
   0  -3   4      231.70      232.17      2.87 o 
   1  -3   4       13.23       21.23      1.27 o 
   2  -3   4       10.33        6.66      0.85 o 
   3  -3   4       21.43       17.58      3.60 o 
   4  -3   4       26.05       27.47      2.20 o 
   5  -3   4       15.45       16.71      2.09 o 
  -5  -2   4        8.53        5.81      1.09 o 
  -4  -2   4        0.85       -0.03      0.39 o 
  -3  -2   4      106.29       99.02      2.75 o 
  -2  -2   4      347.61      346.97      3.19 o 
  -1  -2   4      357.83      347.00      3.10 o 
   0  -2   4      560.92      562.16      3.73 o 
   1  -2   4      786.38      828.02     11.12 o 
   2  -2   4       55.95       44.10      1.59 o 
   3  -2   4        3.78        3.10      0.55 o 
   4  -2   4      120.60      131.58      4.06 o 
   5  -2   4      120.86      127.76      4.58 o 
  -5  -1   4        1.84        3.09      1.13 o 
  -4  -1   4       28.33       31.84      2.23 o 
  -3  -1   4      209.93      219.83      5.64 o 
  -2  -1   4       89.75      102.25      2.43 o 
  -1  -1   4       96.90       88.67      1.56 o 
   0  -1   4      269.12      274.83      2.24 o 
   1  -1   4        3.65        6.99      1.08 o 
   2  -1   4       83.64      103.77      2.72 o 
   3  -1   4       97.09       93.36      1.96 o 
   4  -1   4       46.72       48.46      7.79 o 
   5  -1   4        0.06        0.75      1.06 o 
  -5   0   4       38.68       39.22      2.97 o 
  -4   0   4        0.10        0.34      0.64 o 
  -3   0   4      151.11      135.99      2.54 o 
  -1   0   4      902.73      901.76      7.52 o 
   0   0   4      902.54      864.33      6.17 o 
   1   0   4       66.08       55.09      2.07 o 
   2   0   4        0.79        6.06      0.98 o 
   3   0   4      101.97       79.51      5.55 o 
   4   0   4        3.93        2.87      0.94 o 
   5   0   4        7.57        6.66      1.80 o 
  -5   1   4       29.37       32.49      4.91 o 
  -4   1   4      151.35      169.84      3.76 o 
  -3   1   4      153.97      160.10      3.04 o 
  -2   1   4        6.17        4.26      0.40 o 
  -1   1   4      239.87      229.91      2.47 o 
   0   1   4      653.57      670.10      4.13 o 
   1   1   4      506.68      498.32      6.70 o 
   2   1   4       17.80       24.02      1.06 o 
   3   1   4       65.68       66.52      5.02 o 
   4   1   4       12.58       15.37      2.37 o 
   5   1   4        6.14        4.11      1.51 o 
  -5   2   4        1.77        1.16      0.66 o 
  -4   2   4        5.40        4.03      0.88 o 
  -3   2   4      173.54      179.24      2.70 o 
  -2   2   4      152.87      137.28      1.64 o 
  -1   2   4      367.74      360.55      3.35 o 
   0   2   4      240.59      212.75      1.96 o 
   1   2   4       29.84       29.75      1.47 o 
   2   2   4       79.56       85.60      2.83 o 
   3   2   4        3.60        3.17      1.29 o 
   4   2   4        9.83       12.78      2.05 o 
   5   2   4        0.59        0.73      0.97 o 
  -5   3   4       33.25       33.88      2.48 o 
  -4   3   4        4.07        5.17      1.28 o 
  -3   3   4      195.82      174.75      2.87 o 
  -2   3   4       26.91       32.89      1.36 o 
  -1   3   4        0.51        0.36      0.29 o 
   0   3   4      453.93      441.50      4.78 o 
   1   3   4       67.14       79.62      2.56 o 
   2   3   4       22.47       22.88      2.30 o 
   3   3   4       21.50       21.23      2.92 o 
   4   3   4       26.90       24.98      4.15 o 
  -5   4   4       10.01        9.35      1.41 o 
  -4   4   4       11.34        8.03      1.23 o 
  -3   4   4      209.75      209.10      3.11 o 
  -2   4   4      136.89      144.03      2.18 o 
  -1   4   4      274.09      269.09      3.10 o 
   0   4   4       55.87       42.10      1.71 o 
   1   4   4       28.15       28.35      2.27 o 
   2   4   4       26.58       26.76      4.05 o 
   3   4   4        5.17        6.79      1.43 o 
   4   4   4       14.42       13.26      2.19 o 
  -4   5   4        3.95        5.18      1.16 o 
  -3   5   4       73.17       67.61      3.08 o 
  -2   5   4        0.90       -0.07      0.64 o 
  -1   5   4        8.99       10.62      2.17 o 
   0   5   4       90.15       86.42      5.84 o 
   1   5   4        0.04        0.18      0.27 o 
   2   5   4       50.30       45.75      3.15 o 
   3   5   4        1.05       -0.31      0.44 o 
  -3   6   4       27.09       17.47      3.77 o 
  -2   6   4       10.60       13.26      2.80 o 
  -1   6   4      109.83      113.71      4.90 o 
   0   6   4       29.01       31.22      6.55 o 
   1   6   4        0.13        0.67      0.34 o 
  -2   7   4        0.43        1.45      0.71 o 
  -1   7   4        3.81        2.98      1.08 o 
   0   7   4       25.67       26.50      5.74 o 
   1   7   4       13.10       13.91      2.48 o 
  -1  -7   5        1.23        1.62      0.77 o 
   0  -7   5       31.69       35.05      7.71 o 
   1  -7   5        4.07        3.95      0.98 o 
   2  -7   5       52.92       48.61      7.80 o 
  -3  -6   5        5.17        5.72      1.64 o 
  -2  -6   5        6.19        6.84      1.53 o 
  -1  -6   5       53.51       53.95      6.96 o 
   0  -6   5        2.65        4.41      1.28 o 
   1  -6   5       38.27       39.53      3.28 o 
   2  -6   5       75.65       79.76     13.14 o 
   3  -6   5       39.51       40.73      2.87 o 
  -4  -5   5        1.37        0.94      0.96 o 
  -3  -5   5        4.78        3.90      0.72 o 
  -2  -5   5        0.11        1.32      0.67 o 
  -1  -5   5       25.17       27.46      4.62 o 
   0  -5   5       91.13       87.36      4.17 o 
   1  -5   5       50.50       55.13      3.12 o 
   2  -5   5        1.92        1.48      0.84 o 
   3  -5   5        9.78        8.30      1.65 o 
   4  -5   5        3.07        0.64      0.93 o 
  -4  -4   5        8.35        6.18      0.93 o 
  -3  -4   5        0.64        0.83      0.43 o 
  -2  -4   5       17.98       18.97      1.17 o 
  -1  -4   5      115.28      107.33      2.01 o 
   0  -4   5        4.39        3.36      1.11 o 
   1  -4   5       28.27       25.51      6.41 o 
   2  -4   5       69.19       57.19      4.29 o 
   3  -4   5       88.65       95.81      2.16 o 
   4  -4   5       43.48       45.81      1.95 o 
  -5  -3   5        4.76        4.17      1.61 o 
  -4  -3   5       14.97       16.04      1.90 o 
  -3  -3   5       69.85       68.81      6.30 o 
  -2  -3   5       22.44       30.42      1.48 o 
  -1  -3   5       86.21       93.14      2.21 o 
   0  -3   5      457.09      468.21      3.82 o 
   1  -3   5       68.09       78.28      1.86 o 
   2  -3   5       60.34       59.53      2.16 o 
   3  -3   5        4.19        4.13      1.35 o 
   4  -3   5      206.90      223.06      4.97 o 
   5  -3   5        0.20        1.03      1.13 o 
  -5  -2   5       16.62       19.79      3.50 o 
  -4  -2   5       37.98       36.46      2.34 o 
  -3  -2   5      135.19      141.44      2.28 o 
  -2  -2   5        8.60       10.14      0.86 o 
  -1  -2   5      105.24       88.22      2.81 o 
   0  -2   5       13.06       26.09      2.75 o 
   1  -2   5        5.87        3.12      0.42 o 
   2  -2   5      333.83      343.74      9.76 o 
   3  -2   5       71.70       66.32      5.64 o 
   4  -2   5        3.36        3.99      0.91 o 
   5  -2   5        1.46        1.67      1.29 o 
  -5  -1   5       16.54       14.44      1.77 o 
  -4  -1   5       15.75       15.51      1.85 o 
  -3  -1   5       85.20       85.65      2.15 o 
  -2  -1   5      259.37      249.17      2.43 o 
  -1  -1   5       34.37       29.45      1.14 o 
   0  -1   5      183.38      163.06      1.77 o 
   1  -1   5       52.60       43.10      1.46 o 
   2  -1   5      405.73      464.77      9.88 o 
   3  -1   5       17.32       12.79      2.75 o 
   4  -1   5       46.21       53.20      7.83 o 
   5  -1   5        2.07        1.38      1.04 o 
  -5   0   5      123.59      138.73      6.89 o 
  -4   0   5        0.24        0.37      0.60 o 
  -3   0   5       19.76       16.99      1.66 o 
  -2   0   5        0.55        0.56      0.47 o 
  -1   0   5     1015.66     1112.87     10.36 o 
   0   0   5        0.54       -0.09      0.36 o 
   1   0   5       95.62       90.81      2.24 o 
   2   0   5      553.21      673.11      9.51 o 
   3   0   5       18.93       13.53      1.70 o 
   4   0   5       44.64       45.84      7.04 o 
   5   0   5        1.43        0.65      1.00 o 
  -5   1   5       45.76       47.97      4.35 o 
  -4   1   5        0.71       -0.29      0.71 o 
  -3   1   5      148.36      152.25      3.06 o 
  -2   1   5      201.04      202.67      2.66 o 
  -1   1   5       75.55       69.42      1.39 o 
   0   1   5       20.72       19.21      0.70 o 
   1   1   5       24.78       18.25      2.91 o 
   2   1   5       46.50       48.01      4.14 o 
   3   1   5        8.38        3.52      1.36 o 
   4   1   5        3.57        6.11      1.36 o 
   5   1   5        5.45        5.23      1.58 o 
  -5   2   5       33.09       36.71      3.83 o 
  -4   2   5       79.74       78.97      2.44 o 
  -3   2   5       23.06       15.58      1.44 o 
  -2   2   5       75.52       71.92      1.52 o 
  -1   2   5      231.69      245.85      4.50 o 
   0   2   5      110.82       89.46      1.46 o 
   1   2   5        3.11        2.78      0.72 o 
   2   2   5       47.39       51.15      2.24 o 
   3   2   5       58.53       55.47      3.19 o 
   4   2   5       36.56       35.33      5.33 o 
   5   2   5        0.13       -0.10      0.94 o 
  -5   3   5        2.95        3.05      0.89 o 
  -4   3   5       97.38      100.13      2.62 o 
  -3   3   5      158.64      143.56      2.45 o 
  -2   3   5      140.32      156.44      2.17 o 
  -1   3   5       23.13       24.93      1.33 o 
   0   3   5       62.24       49.28      1.78 o 
   1   3   5       45.61       59.65      3.30 o 
   2   3   5       27.72       31.45      2.43 o 
   3   3   5        0.10       -0.42      0.73 o 
   4   3   5       28.26       24.81      3.85 o 
  -5   4   5       18.47       12.43      2.42 o 
  -4   4   5       67.83       69.65      2.90 o 
  -3   4   5        9.43        8.34      0.78 o 
  -2   4   5        1.46        2.53      0.50 o 
  -1   4   5       49.02       49.46      1.79 o 
   0   4   5       18.20       13.56      1.17 o 
   1   4   5       24.68       24.25      1.80 o 
   2   4   5       30.73       31.83      2.86 o 
   3   4   5       10.76        8.69      1.86 o 
   4   4   5        0.39        0.62      0.42 o 
  -4   5   5       26.75       22.64      2.81 o 
  -3   5   5       30.15       34.72      2.22 o 
  -2   5   5      252.85      271.05      6.32 o 
  -1   5   5        0.00       -0.27      0.27 o 
   0   5   5        4.10        2.16      0.48 o 
   1   5   5       38.65       36.10      2.94 o 
   2   5   5       17.82       15.12      3.40 o 
   3   5   5        0.25        1.16      0.62 o 
  -3   6   5        4.32        5.66      1.51 o 
  -2   6   5        5.85        8.01      1.99 o 
  -1   6   5       53.53       56.53     11.52 o 
   0   6   5       12.30       16.47      3.30 o 
  -2   7   5       42.84       32.65      7.91 o 
  -1   7   5        1.40       -0.04      1.12 o 
   0   7   5        1.26        1.14      0.68 o 
  -1  -7   6       14.02       13.46      3.80 o 
   0  -7   6       11.74       13.29      2.99 o 
   1  -7   6       35.90       35.67      6.77 o 
  -2  -6   6       10.42       11.20      2.24 o 
  -1  -6   6       39.96       44.36      5.05 o 
   0  -6   6       11.03       12.43      3.37 o 
   1  -6   6        3.95        3.84      0.97 o 
   2  -6   6       39.62       39.32      7.71 o 
   3  -6   6        2.81        1.32      0.96 o 
  -4  -5   6        2.23        0.90      0.79 o 
  -3  -5   6       58.66       51.23      5.00 o 
  -2  -5   6       22.85       23.39      3.89 o 
  -1  -5   6        7.95        6.98      1.86 o 
   0  -5   6        6.87        8.21      1.54 o 
   1  -5   6       97.38      108.22      4.01 o 
   3  -5   6       11.97       13.80      1.91 o 
   4  -5   6        9.82       10.75      1.98 o 
  -4  -4   6       14.29       11.18      1.43 o 
  -3  -4   6       18.32       18.47      2.83 o 
  -2  -4   6       80.08       91.21      2.23 o 
  -1  -4   6      131.60      123.68      6.39 o 
   0  -4   6      145.51      135.37      1.88 o 
   1  -4   6        4.94        2.44      0.41 o 
   2  -4   6       54.14       41.51      1.82 o 
   3  -4   6       49.47       44.09      5.62 o 
   4  -4   6       15.33       17.80      1.40 o 
  -5  -3   6        0.00        1.44      0.68 o 
  -4  -3   6       20.94       23.39      2.01 o 
  -3  -3   6        8.98        6.91      0.82 o 
  -2  -3   6       18.88       23.09      1.27 o 
  -1  -3   6        4.28        4.13      0.81 o 
   0  -3   6       35.77       23.87      0.97 o 
   1  -3   6      214.39      241.58      2.78 o 
   2  -3   6       84.40       89.06      2.49 o 
   3  -3   6        1.34        0.72      1.99 o 
   4  -3   6        0.06        0.20      0.58 o 
   5  -3   6        0.30        0.86      0.81 o 
  -5  -2   6        6.35        2.03      0.64 o 
  -4  -2   6       24.89       22.79      2.15 o 
  -3  -2   6        0.06        2.19      0.78 o 
  -2  -2   6       94.04       96.35      2.11 o 
  -1  -2   6      260.85      249.93      2.91 o 
   0  -2   6      680.28      694.22      4.74 o 
   1  -2   6      112.21      114.02      1.86 o 
   2  -2   6       65.51       66.63      3.01 o 
   3  -2   6       35.77       32.68      5.03 o 
   4  -2   6        9.89       10.45      1.79 o 
   5  -2   6       38.77       38.87      2.90 o 
  -5  -1   6       34.05       31.31      2.90 o 
  -4  -1   6        7.22        7.66      1.26 o 
  -3  -1   6        7.87        7.26      1.10 o 
  -2  -1   6      553.00      603.06      3.33 o 
  -1  -1   6      421.03      468.40      2.92 o 
   0  -1   6      281.04      275.39      2.68 o 
   1  -1   6      611.33      654.83      6.76 o 
   2  -1   6       46.16       40.47      5.05 o 
   3  -1   6       49.51       61.50      4.56 o 
   4  -1   6        6.71        7.43      1.26 o 
   5  -1   6       19.37       19.17      3.91 o 
  -5   0   6       21.44       20.48      2.83 o 
  -4   0   6      141.40      136.47      6.70 o 
  -3   0   6       17.68       16.11      1.80 o 
  -2   0   6      127.56      119.41      3.36 o 
  -1   0   6       24.35       21.65      1.52 o 
   0   0   6      707.81      707.68      6.40 o 
   1   0   6       29.78       31.77      0.65 o 
   2   0   6       25.58       38.39      2.48 o 
   3   0   6        0.66       -0.36      0.60 o 
   4   0   6       32.39       30.64      5.25 o 
   5   0   6        4.28        2.98      1.17 o 
  -5   1   6        0.01        0.67      0.72 o 
  -4   1   6       11.20        9.11      1.64 o 
  -3   1   6      236.96      255.03      4.97 o 
  -2   1   6      208.50      200.87      3.97 o 
  -1   1   6       91.84      107.63      3.51 o 
   0   1   6        1.56        0.54      0.27 o 
   1   1   6      578.99      614.94      6.96 o 
   2   1   6      170.03      168.58      7.73 o 
   3   1   6       98.97      123.49      4.90 o 
   4   1   6       20.89       20.81      4.19 o 
   5   1   6        0.20       -0.06      0.86 o 
  -5   2   6       13.76       14.27      1.86 o 
  -4   2   6      146.72      150.48      3.77 o 
  -3   2   6      137.56      135.31      3.29 o 
  -2   2   6       15.78       19.31      1.33 o 
  -1   2   6      143.45      139.15      2.28 o 
   0   2   6      395.19      387.54      3.81 o 
   1   2   6        0.40        1.27      0.56 o 
   2   2   6       28.60       33.10      2.27 o 
   3   2   6       22.96       25.43      4.07 o 
   4   2   6        8.24        9.05      1.64 o 
  -5   3   6        5.35        3.63      1.64 o 
  -4   3   6        0.85        0.63      0.54 o 
  -3   3   6       11.42        8.55      1.26 o 
  -2   3   6       29.40       34.59      1.44 o 
  -1   3   6       20.07       19.09      1.27 o 
   0   3   6       31.99       18.91      1.37 o 
   1   3   6       99.15      113.22      4.18 o 
   2   3   6       36.34       36.51      6.27 o 
   3   3   6       12.13       11.76      1.98 o 
   4   3   6        0.32       -0.36      0.81 o 
  -5   4   6       21.01       18.57      1.85 o 
  -4   4   6       32.48       34.14      2.23 o 
  -3   4   6       34.96       31.16      1.76 o 
  -2   4   6       13.17       14.17      0.89 o 
  -1   4   6       94.43       99.45      2.06 o 
   0   4   6      154.35      158.18      3.33 o 
   1   4   6       10.40       10.34      2.33 o 
   2   4   6        3.08        3.40      1.46 o 
   3   4   6        9.89        8.96      1.84 o 
   4   4   6        5.41        7.65      2.00 o 
  -4   5   6        2.70        2.04      1.49 o 
  -3   5   6        5.12        3.63      0.54 o 
  -2   5   6       61.06       64.06      2.33 o 
  -1   5   6        0.74        0.59      0.47 o 
   0   5   6       18.42       14.10      2.55 o 
   1   5   6       33.35       32.05      2.97 o 
   2   5   6        3.43        2.82      1.02 o 
   3   5   6        7.58        5.89      1.48 o 
  -3   6   6        9.31        7.48      1.37 o 
  -2   6   6       12.93        8.25      2.14 o 
  -1   6   6        2.07        1.26      1.14 o 
   0   6   6       45.95       47.16      8.73 o 
  -2   7   6       31.60       27.45      6.09 o 
  -1   7   6        2.21        2.66      1.49 o 
   0   7   6        0.52        0.73      0.73 o 
  -1  -7   7        0.41       -0.38      0.89 o 
   0  -7   7        0.24        1.59      0.72 o 
   1  -7   7       12.21       13.36      2.02 o 
   2  -7   7        1.29       -0.84      1.07 o 
  -2  -6   7        5.15        4.98      1.47 o 
  -1  -6   7        0.05        1.18      0.85 o 
   0  -6   7      121.63      119.74      4.72 o 
   1  -6   7        0.85        0.92      0.70 o 
   3  -6   7       30.80       34.07      2.75 o 
  -2  -5   7       48.34       49.93      2.74 o 
  -1  -5   7        5.75        7.18      1.51 o 
   0  -5   7       11.77       11.85      2.07 o 
   1  -5   7       52.28       50.14      3.81 o 
   3  -5   7       15.20       16.44      1.80 o 
   4  -5   7       39.09       38.69      2.99 o 
  -4  -4   7       24.24       24.44      2.52 o 
  -3  -4   7       11.04       10.68      1.23 o 
  -2  -4   7       25.87       20.62      1.41 o 
  -1  -4   7       42.57       39.58      1.49 o 
   0  -4   7      140.31      127.93      2.01 o 
   1  -4   7        0.22        0.50      0.30 o 
   2  -4   7        0.00        0.05      0.25 o 
   3  -4   7       13.45       12.95      1.38 o 
   4  -4   7        6.26        4.75      1.54 o 
  -5  -3   7        0.03        0.77      1.16 o 
  -4  -3   7        5.46        4.01      0.88 o 
  -3  -3   7       24.94       22.44      1.82 o 
  -2  -3   7      297.96      320.57      4.61 o 
  -1  -3   7       89.02       93.24      2.13 o 
   0  -3   7        7.20        3.33      1.47 o 
   1  -3   7       23.95       27.25      2.06 o 
   2  -3   7       91.33       90.43      7.20 o 
   3  -3   7       30.53       30.56      2.09 o 
   4  -3   7        1.49        3.51      0.90 o 
   5  -3   7        8.89        7.66      1.74 o 
  -5  -2   7        3.10        2.96      1.26 o 
  -4  -2   7       26.07       28.46      2.23 o 
  -3  -2   7       31.19       31.76      2.09 o 
  -2  -2   7       63.69       70.48      1.93 o 
  -1  -2   7      158.77      145.99      2.33 o 
   0  -2   7      171.59      173.78      2.23 o 
   1  -2   7       12.61        6.19      0.71 o 
   2  -2   7        0.22        0.10      0.27 o 
   3  -2   7       41.89       42.08      3.01 o 
   4  -2   7       26.18       26.63      2.91 o 
   5  -2   7        0.25        0.24      0.37 o 
  -5  -1   7       18.59       18.03      2.31 o 
  -4  -1   7       18.44       18.58      2.04 o 
  -3  -1   7       55.04       59.88      3.10 o 
  -2  -1   7      204.01      188.02      3.06 o 
  -1  -1   7      263.66      266.55      2.37 o 
   0  -1   7        2.33        2.63      0.92 o 
   1  -1   7        1.36        1.40      0.74 o 
   2  -1   7       54.07       47.02      7.30 o 
   3  -1   7       33.26       45.34      6.43 o 
   4  -1   7        0.71        1.03      0.66 o 
   5  -1   7        5.05        6.79      2.11 o 
  -5   0   7        1.08        2.98      1.02 o 
  -4   0   7      237.10      238.18      5.55 o 
  -2   0   7      105.96      114.38      3.58 o 
  -1   0   7        3.03        8.88      1.06 o 
   0   0   7     1273.64     1407.76     10.80 o 
   1   0   7      142.22      145.22      1.98 o 
   2   0   7       10.17        9.39      1.47 o 
   3   0   7       75.43       81.76      7.42 o 
   4   0   7        4.11        0.84      0.55 o 
   5   0   7        6.37        5.89      1.91 o 
  -5   1   7       18.75       16.59      2.07 o 
  -4   1   7      275.65      290.97      4.78 o 
  -3   1   7        7.93        6.72      1.47 o 
  -2   1   7      553.11      559.96      5.18 o 
  -1   1   7      250.49      249.72      3.19 o 
   0   1   7      123.05      126.20      3.25 o 
   1   1   7        0.79        2.74      1.12 o 
   2   1   7       57.91       51.52      3.26 o 
   3   1   7        9.39       14.75      2.15 o 
   4   1   7        3.61        4.42      0.95 o 
   5   1   7        0.42        1.44      0.68 o 
  -5   2   7        2.31        3.59      1.40 o 
  -4   2   7       71.21       73.83      2.87 o 
  -3   2   7        3.57        3.04      0.86 o 
  -2   2   7       23.52       18.84      1.38 o 
  -1   2   7       48.98       45.80      4.44 o 
   0   2   7      432.23      462.04      3.93 o 
   1   2   7       32.67       31.48      5.48 o 
   2   2   7       38.33       39.52      2.44 o 
   3   2   7        3.66        6.41      1.72 o 
   4   2   7        0.03        0.62      0.94 o 
  -5   3   7        0.34        1.83      0.83 o 
  -4   3   7        9.60       11.52      1.95 o 
  -3   3   7        3.96        1.47      0.62 o 
  -2   3   7      826.85      864.15      6.35 o 
  -1   3   7       29.62       25.46      1.55 o 
   0   3   7        0.07        0.94      0.79 o 
   1   3   7        0.55        0.73      0.73 o 
   2   3   7       91.32      103.60      6.10 o 
   3   3   7       11.77       11.54      2.09 o 
   4   3   7        0.17        2.04      0.91 o 
  -5   4   7        0.34        0.33      0.93 o 
  -4   4   7       30.64       30.60      2.98 o 
  -3   4   7        9.99       10.62      0.99 o 
  -2   4   7       16.40       15.31      1.03 o 
  -1   4   7       43.54       47.74      1.66 o 
   0   4   7       55.21       52.58      2.26 o 
   1   4   7       34.43       30.39      2.61 o 
   2   4   7        3.65        1.50      1.22 o 
   3   4   7        2.90        2.86      0.98 o 
  -4   5   7        0.01        0.17      0.89 o 
  -3   5   7       28.12       27.98      1.55 o 
  -2   5   7       44.13       47.75      2.81 o 
  -1   5   7       56.22       55.91      3.88 o 
   0   5   7       14.36       15.59      2.52 o 
   1   5   7        0.65        0.81      0.50 o 
   2   5   7       16.76       14.03      2.94 o 
   3   5   7        3.24        2.03      1.44 o 
  -2   6   7        2.56        1.08      0.60 o 
  -1   6   7        9.44        9.61      2.36 o 
   0   6   7       51.02       48.89      7.55 o 
   0  -7   8        3.38        1.04      0.57 o 
   1  -7   8       10.67        9.66      2.85 o 
  -2  -6   8        4.07        4.16      0.76 o 
  -1  -6   8        7.78        7.79      1.53 o 
   0  -6   8       49.60       47.43      3.90 o 
   1  -6   8        9.96       10.96      3.04 o 
   2  -6   8        0.67        0.76      1.01 o 
   3  -6   8       18.69       19.38      2.27 o 
  -2  -5   8       76.32       72.60      5.35 o 
  -1  -5   8       27.07       30.20      4.76 o 
   0  -5   8       39.19       34.41      6.63 o 
   1  -5   8        4.64        2.55      1.11 o 
   2  -5   8       90.66       97.60      3.92 o 
   3  -5   8       16.90       17.03      2.18 o 
  -4  -4   8        8.82        7.53      1.49 o 
  -3  -4   8       84.05       95.80      3.57 o 
  -2  -4   8       21.86       23.97      1.63 o 
  -1  -4   8        6.18        5.67      1.27 o 
   0  -4   8      110.81      113.32      2.31 o 
   1  -4   8      108.19       96.04      7.39 o 
   2  -4   8        0.19        0.37      0.44 o 
   3  -4   8       24.60       21.22      1.86 o 
  -4  -3   8        0.00        1.07      1.70 o 
  -3  -3   8        0.18        0.58      0.50 o 
  -2  -3   8      208.68      220.55      7.93 o 
  -1  -3   8       16.95       18.32      1.61 o 
   0  -3   8        0.66       -0.19      0.46 o 
   1  -3   8       20.08       23.26      1.18 o 
   2  -3   8      172.49      164.38      3.72 o 
   3  -3   8       13.34       14.93      2.33 o 
   4  -3   8        1.47        0.82      0.37 o 
  -5  -2   8        0.01        0.44      0.55 o 
  -4  -2   8       56.04       58.44      4.24 o 
  -3  -2   8       47.16       45.28      2.69 o 
  -2  -2   8        0.12       -0.04      0.26 o 
  -1  -2   8       42.13       41.26      1.30 o 
   0  -2   8      163.42      164.90      2.85 o 
   1  -2   8      140.65      133.33      4.34 o 
   2  -2   8        0.01        1.13      0.84 o 
   3  -2   8        1.34        1.37      0.92 o 
   4  -2   8       12.50       10.75      2.03 o 
  -5  -1   8       35.45       31.26      2.77 o 
  -4  -1   8        0.45        1.27      0.73 o 
  -3  -1   8       15.06       14.84      2.26 o 
  -2  -1   8       87.24       87.52      2.52 o 
  -1  -1   8      233.07      248.53      3.47 o 
   0  -1   8        1.68        1.41      0.54 o 
   1  -1   8      114.83      114.64      3.13 o 
   2  -1   8      169.28      154.38      5.92 o 
   3  -1   8       36.39       42.63      7.00 o 
   4  -1   8        8.97       10.48      2.00 o 
   5  -1   8        0.59        1.65      0.80 o 
  -5   0   8       42.60       42.34      5.82 o 
  -4   0   8        0.84        0.27      0.63 o 
  -3   0   8      144.63      145.84      4.60 o 
  -2   0   8        9.00       11.53      2.27 o 
  -1   0   8       21.23       23.67      2.15 o 
   0   0   8       26.28       21.37      1.03 o 
   1   0   8       57.82       63.73      1.49 o 
   2   0   8        2.62        3.14      1.45 o 
   3   0   8        4.38        6.94      1.06 o 
   4   0   8        7.83        8.29      1.64 o 
  -5   1   8       26.61       23.95      2.46 o 
  -4   1   8        3.67        2.32      1.12 o 
  -3   1   8       24.47       24.12      2.17 o 
  -2   1   8      150.83      148.86      2.68 o 
  -1   1   8      347.65      354.15      4.29 o 
   0   1   8       20.84       25.43      1.36 o 
   1   1   8       24.38       29.74      1.96 o 
   2   1   8       61.31       60.30      3.80 o 
   3   1   8       28.46       32.08      3.12 o 
   4   1   8       20.41       17.78      4.00 o 
  -5   2   8        4.52        3.83      1.11 o 
  -4   2   8       22.21       26.07      2.67 o 
  -3   2   8      710.88      752.17      7.50 o 
  -2   2   8      112.10      115.90      3.29 o 
  -1   2   8       24.48       24.77      1.17 o 
   0   2   8       28.53       29.19      1.44 o 
   1   2   8      262.77      286.28      5.39 o 
   2   2   8        6.22        7.17      1.47 o 
   3   2   8        2.34        3.11      1.07 o 
   4   2   8       10.34        9.28      1.83 o 
  -5   3   8       24.42       22.11      2.29 o 
  -4   3   8        0.29        1.27      1.56 o 
  -3   3   8        1.17        1.14      1.08 o 
  -2   3   8       56.25       58.73      2.04 o 
  -1   3   8       48.63       42.63      2.53 o 
   0   3   8        5.19        8.05      1.30 o 
   1   3   8        1.66        0.67      0.81 o 
   2   3   8       29.64       30.95      6.43 o 
   3   3   8        2.44        2.11      0.86 o 
   4   3   8        1.58        0.11      0.81 o 
  -4   4   8       97.42      104.72      6.40 o 
  -3   4   8      109.17      109.22      4.29 o 
  -2   4   8        0.21        0.24      0.43 o 
  -1   4   8      151.73      159.00      3.73 o 
   0   4   8      106.10      117.09      3.32 o 
   1   4   8       40.87       40.51      3.09 o 
   2   4   8        0.01        0.81      0.48 o 
   3   4   8        3.77        1.35      0.59 o 
  -4   5   8        0.13        2.18      1.42 o 
  -3   5   8        0.37        0.33      0.70 o 
  -2   5   8       47.17       47.88      1.79 o 
  -1   5   8       90.26       85.90      2.65 o 
   0   5   8        1.99        1.94      0.72 o 
   1   5   8        0.80        0.26      0.45 o 
   2   5   8        6.27        5.52      1.46 o 
  -2   6   8       18.72       17.52      3.12 o 
  -1   6   8        0.00        0.38      0.48 o 
   0   6   8        3.89        3.33      1.83 o 
  -1  -6   9       10.36        9.81      2.16 o 
   0  -6   9        1.82        2.47      1.24 o 
   1  -6   9       62.30       49.30     11.10 o 
   2  -6   9       11.65       14.59      2.07 o 
  -2  -5   9       13.35       10.89      2.49 o 
  -1  -5   9       89.75       95.62      4.87 o 
   0  -5   9       11.69       15.54      2.62 o 
   1  -5   9        2.05        0.90      0.94 o 
   2  -5   9       27.52       27.21      2.44 o 
   3  -5   9       32.25       36.86      3.39 o 
  -4  -4   9        2.71        2.09      0.75 o 
  -3  -4   9       64.97       75.68      3.40 o 
  -2  -4   9       62.59       62.43      3.96 o 
  -1  -4   9        9.31        9.46      0.94 o 
   0  -4   9       41.70       47.86      1.56 o 
   2  -4   9        5.54        2.05      1.76 o 
   3  -4   9        8.55        8.22      1.23 o 
  -4  -3   9        0.00        0.71      0.56 o 
  -3  -3   9        6.57        6.22      1.29 o 
  -2  -3   9        1.86        1.71      0.42 o 
  -1  -3   9      499.39      545.49      4.51 o 
   0  -3   9        3.75        5.53      0.80 o 
   1  -3   9        1.47        2.65      0.78 o 
   2  -3   9        3.14        3.23      0.62 o 
   3  -3   9       61.67       55.54      9.04 o 
   4  -3   9       12.28       11.64      2.62 o 
  -5  -2   9        0.68        1.72      1.21 o 
  -4  -2   9       26.01       26.35      2.27 o 
  -3  -2   9       55.31       62.70      2.83 o 
  -2  -2   9        1.10        1.24      0.42 o 
  -1  -2   9        9.64        8.89      0.77 o 
   0  -2   9      506.89      540.85      4.38 o 
   1  -2   9      155.91      144.43      2.61 o 
   2  -2   9       23.67       25.72      3.44 o 
   3  -2   9       12.04        9.24      1.43 o 
   4  -2   9       18.72       16.09      2.76 o 
  -5  -1   9        5.47        5.15      2.88 o 
  -4  -1   9        0.62        2.17      0.68 o 
  -3  -1   9        6.32        4.55      0.89 o 
  -2  -1   9       76.63       75.70      2.64 o 
  -1  -1   9      255.97      254.77      3.72 o 
   0  -1   9       22.09       19.37      1.98 o 
   1  -1   9       31.78       28.06      1.49 o 
   2  -1   9       15.85       13.22      2.73 o 
   3  -1   9       51.55       54.86      5.25 o 
   4  -1   9        1.26        2.05      1.15 o 
  -5   0   9        3.77        2.01      0.87 o 
  -3   0   9      112.61      108.93      4.40 o 
  -2   0   9       22.30       20.60      1.83 o 
  -1   0   9        3.99        3.90      1.27 o 
   0   0   9       64.11       50.72      2.61 o 
   1   0   9      216.78      249.77      4.87 o 
   2   0   9      118.98      129.17      8.78 o 
   3   0   9        8.53        7.55      1.40 o 
   4   0   9        4.14        4.26      1.83 o 
  -5   1   9       21.63       22.28      3.40 o 
  -4   1   9       57.61       62.54      3.18 o 
  -3   1   9       80.71       79.65      5.11 o 
  -2   1   9       20.46       21.14      1.75 o 
  -1   1   9      178.36      178.04      3.22 o 
   0   1   9       86.15       94.51      4.02 o 
   1   1   9       15.31       19.84      1.89 o 
   2   1   9       37.23       34.52      4.77 o 
   3   1   9       36.98       36.45      5.75 o 
   4   1   9        3.20        2.80      1.07 o 
  -5   2   9        1.24        1.51      0.87 o 
  -4   2   9        5.92        6.19      1.36 o 
  -2   2   9        1.40        1.95      0.79 o 
  -1   2   9        0.44        1.18      0.49 o 
   0   2   9        8.56       10.00      1.41 o 
   1   2   9      169.19      177.93      4.41 o 
   2   2   9        3.71        4.87      1.00 o 
   3   2   9        5.68        8.13      1.96 o 
   4   2   9        0.21       -0.28      0.99 o 
  -5   3   9       76.13       81.13      9.73 o 
  -4   3   9       12.96       11.58      1.84 o 
  -3   3   9        2.68        3.22      0.99 o 
  -2   3   9       82.03       79.82      2.21 o 
  -1   3   9      580.55      625.56      9.02 o 
   0   3   9        2.88        2.48      0.92 o 
   1   3   9        0.68        0.99      1.14 o 
   2   3   9        3.17        3.83      1.48 o 
   3   3   9       40.46       38.04      7.95 o 
  -4   4   9        0.25        0.57      0.54 o 
  -3   4   9       57.10       62.65      2.37 o 
  -2   4   9       18.71       17.17      1.43 o 
  -1   4   9       11.71        9.79      2.84 o 
   0   4   9       12.74       15.62      1.87 o 
   1   4   9       45.62       38.45      8.09 o 
   2   4   9        5.62        4.70      1.75 o 
   3   4   9        1.17        0.32      0.54 o 
  -3   5   9       27.33       31.77      1.73 o 
  -2   5   9        0.34       -0.07      0.36 o 
  -1   5   9       75.42       72.31      3.97 o 
   0   5   9       11.80        8.24      2.43 o 
   1   5   9       25.96       23.30      5.30 o 
   2   5   9        0.61        1.05      1.04 o 
  -2   6   9        5.13        2.30      1.00 o 
  -1   6   9        2.49        0.32      1.08 o 
   0   6   9        0.07        0.06      1.18 o 
  -1  -6  10        1.01        0.20      0.62 o 
   0  -6  10        5.75        5.46      1.57 o 
   1  -6  10       42.85       51.54      3.39 o 
   2  -6  10        6.31        5.85      1.58 o 
  -2  -5  10        0.36       -0.18      0.61 o 
  -1  -5  10       31.10       27.95      4.72 o 
   0  -5  10       44.54       47.24      2.77 o 
   1  -5  10        6.73        4.02      1.53 o 
   2  -5  10        0.02        0.54      0.95 o 
   3  -5  10        8.12        5.71      1.61 o 
  -3  -4  10        7.56        9.85      1.21 o 
  -2  -4  10      161.35      157.25      9.03 o 
  -1  -4  10        1.41        0.76      0.54 o 
   0  -4  10        0.34        0.00      0.41 o 
   1  -4  10       41.81       34.21      2.57 o 
   2  -4  10       44.14       51.19      3.06 o 
   3  -4  10        1.80        3.60      1.61 o 
  -4  -3  10        3.22        2.92      0.81 o 
  -3  -3  10        0.48        0.69      1.34 o 
  -2  -3  10        0.44        0.63      0.55 o 
  -1  -3  10      390.25      424.33      4.12 o 
   0  -3  10        3.26        4.25      0.90 o 
   1  -3  10        0.91        2.80      0.79 o 
   2  -3  10        4.94        3.54      1.00 o 
   3  -3  10       95.75       78.85      7.29 o 
   4  -3  10        0.36        0.24      0.42 o 
  -4  -2  10        2.52        1.66      1.38 o 
  -3  -2  10      110.74      112.63      5.11 o 
  -2  -2  10       91.75       91.20      2.14 o 
  -1  -2  10       40.23       39.18      1.54 o 
   0  -2  10      213.70      211.13      3.24 o 
   1  -2  10      174.67      175.89      4.09 o 
   2  -2  10       21.27       22.43      3.85 o 
   3  -2  10        1.43        1.20      0.75 o 
   4  -2  10        1.75        1.32      0.65 o 
  -5  -1  10       15.28       15.82      1.97 o 
  -4  -1  10       26.33       22.75      2.50 o 
  -3  -1  10        7.05        7.53      1.05 o 
  -2  -1  10       11.57       14.66      1.79 o 
  -1  -1  10      312.32      319.87      4.45 o 
   0  -1  10       65.29       64.90      2.42 o 
   1  -1  10      158.16      152.79      4.11 o 
   2  -1  10        4.94        2.32      1.50 o 
   3  -1  10       30.57       26.59      4.81 o 
   4  -1  10        2.75        4.14      1.30 o 
  -5   0  10        0.49        0.82      0.87 o 
  -4   0  10       18.60       19.33      4.80 o 
  -3   0  10      182.86      195.53      5.46 o 
  -2   0  10       19.46       21.30      2.84 o 
  -1   0  10       40.67       42.11      2.87 o 
   0   0  10        2.65        2.86      0.88 o 
   1   0  10      284.43      327.44      5.97 o 
   2   0  10        0.14        0.60      0.60 o 
   3   0  10        2.71        0.83      1.06 o 
   4   0  10        0.10        0.76      0.86 o 
  -5   1  10        7.06        5.21      1.20 o 
  -4   1  10        3.54        3.88      0.97 o 
  -3   1  10        7.90        9.29      1.34 o 
  -2   1  10        0.48       -0.53      0.70 o 
  -1   1  10      155.16      161.56      5.04 o 
   0   1  10      121.33      120.36      3.07 o 
   1   1  10       18.09       12.52      2.01 o 
   2   1  10        6.06        6.97      1.16 o 
   3   1  10        1.65        2.80      1.05 o 
   4   1  10        3.44        2.73      1.45 o 
  -5   2  10        0.00       -0.69      1.01 o 
  -4   2  10        5.55        4.32      1.49 o 
  -3   2  10       40.69       44.30      2.27 o 
  -2   2  10      331.55      351.15      5.17 o 
  -1   2  10        6.32        9.54      1.37 o 
   0   2  10        0.13        0.06      0.27 o 
   1   2  10       23.40       18.19      1.93 o 
   2   2  10       55.60       59.40      3.19 o 
   3   2  10        8.89        8.32      2.00 o 
  -4   3  10       15.04       14.09      1.53 o 
  -3   3  10        1.83        2.70      1.12 o 
  -2   3  10       46.76       43.00      1.95 o 
  -1   3  10       72.18       71.29      2.16 o 
   0   3  10       59.89       61.49      2.88 o 
   1   3  10        5.32        5.28      1.05 o 
   2   3  10        2.81        2.00      1.06 o 
   3   3  10       10.42        9.96      1.85 o 
  -4   4  10        7.82        7.37      1.21 o 
  -3   4  10       50.04       54.13      2.66 o 
  -2   4  10       83.32       83.19      3.98 o 
  -1   4  10       16.72       13.67      1.58 o 
   0   4  10      104.37      104.60      3.59 o 
   1   4  10       41.52       38.09      6.85 o 
   2   4  10       17.17       16.89      3.04 o 
  -3   5  10        0.77        0.15      0.84 o 
  -2   5  10        0.00        0.70      0.30 o 
  -1   5  10       23.71       24.56      2.09 o 
   0   5  10       86.59       78.13      5.35 o 
   1   5  10        1.28        1.32      0.61 o 
  -1   6  10        2.51        2.45      1.28 o 
  -1  -6  11        5.64        3.69      1.55 o 
   0  -6  11        0.07        1.78      0.93 o 
   1  -6  11       38.25       46.98      3.36 o 
  -1  -5  11       37.93       47.84      2.80 o 
   0  -5  11       21.33       21.26      2.20 o 
   1  -5  11        9.78        6.31      1.32 o 
   2  -5  11        2.31        2.39      1.52 o 
  -3  -4  11       14.43       15.23      1.69 o 
  -2  -4  11       38.72       38.47      2.42 o 
  -1  -4  11        0.75        0.48      0.48 o 
   0  -4  11        2.38        1.94      1.33 o 
   1  -4  11       17.65       13.57      2.53 o 
   2  -4  11       77.31       68.23     10.68 o 
  -4  -3  11       26.96       22.36      2.49 o 
  -3  -3  11        8.54        6.52      2.07 o 
  -2  -3  11        6.08        6.24      1.09 o 
  -1  -3  11       22.13       20.45      1.87 o 
   0  -3  11      165.25      169.67      2.90 o 
   1  -3  11        1.72        2.68      0.73 o 
   2  -3  11        0.27       -0.38      0.63 o 
   3  -3  11        1.69        0.86      0.57 o 
  -4  -2  11        0.01        0.79      1.01 o 
  -3  -2  11       34.63       34.00      2.35 o 
  -2  -2  11       79.47       75.77      2.35 o 
  -1  -2  11       10.54       11.01      1.26 o 
   0  -2  11       45.14       42.00      2.43 o 
   1  -2  11      129.83      127.15      3.72 o 
   2  -2  11       69.78       71.96      5.54 o 
   3  -2  11        1.20        1.84      1.02 o 
   4  -2  11       12.55        9.05      1.97 o 
  -4  -1  11       56.41       49.53      3.14 o 
  -3  -1  11        1.80        1.43      0.64 o 
  -2  -1  11       35.11       30.10      2.11 o 
  -1  -1  11       17.95       19.13      1.81 o 
   0  -1  11      318.90      336.44      5.09 o 
   1  -1  11      122.85      127.75      3.88 o 
   2  -1  11       31.23       33.11      6.29 o 
   3  -1  11       13.33       10.62      2.56 o 
   4  -1  11       23.92       17.73      3.48 o 
  -4   0  11        2.54        1.16      0.91 o 
  -3   0  11       10.17       11.77      1.65 o 
  -2   0  11       81.79       77.72      3.21 o 
  -1   0  11       30.90       31.61      2.99 o 
   0   0  11       33.29       32.15      1.45 o 
   1   0  11       19.20       21.62      2.13 o 
   2   0  11       11.50       12.19      3.74 o 
   3   0  11       17.56       14.46      3.16 o 
   4   0  11        2.50        1.11      1.25 o 
  -4   1  11       73.29       82.34      8.91 o 
  -3   1  11       45.50       48.05      2.66 o 
  -2   1  11       47.55       38.72      4.21 o 
  -1   1  11      106.78      102.75      2.42 o 
   0   1  11       49.72       47.41      4.19 o 
   1   1  11        4.63        3.58      1.16 o 
   2   1  11       42.95       47.86      8.32 o 
   3   1  11       49.01       42.97      8.61 o 
  -4   2  11        0.35        0.27      0.66 o 
  -3   2  11       45.83       47.87      2.75 o 
  -2   2  11       36.89       40.14      4.15 o 
  -1   2  11       11.62       15.25      2.54 o 
   0   2  11       15.95       12.31      1.30 o 
   1   2  11        7.11        6.22      1.53 o 
   2   2  11       24.26       22.87      4.00 o 
   3   2  11        0.00        1.31      0.49 o 
  -4   3  11       51.37       50.01      5.49 o 
  -3   3  11       37.36       38.06      5.12 o 
  -2   3  11       11.32       11.35      1.49 o 
  -1   3  11       10.57        9.86      1.38 o 
   0   3  11       70.36       71.29      3.16 o 
   1   3  11       14.41       13.85      3.41 o 
   2   3  11        0.70        0.64      0.50 o 
   3   3  11        0.01        1.16      1.08 o 
  -3   4  11       10.49       11.66      1.69 o 
  -2   4  11       50.07       48.21      5.25 o 
  -1   4  11       75.01       86.94      2.53 o 
   0   4  11        0.25       -0.29      0.71 o 
   1   4  11        2.41        2.71      1.02 o 
   2   4  11        9.26        9.74      2.81 o 
  -3   5  11        2.43        1.95      1.29 o 
  -2   5  11       15.43       17.92      1.53 o 
  -1   5  11        0.01        1.25      0.95 o 
   0   5  11       48.74       36.09      7.40 o 
   1   5  11        8.83        6.33      1.51 o 
  -1  -5  12       22.78       22.08      2.29 o 
   0  -5  12       22.49       22.05      2.08 o 
   1  -5  12       10.71       13.01      1.98 o 
   2  -5  12       13.22       18.71      2.40 o 
  -3  -4  12        2.11        2.06      0.83 o 
  -2  -4  12       11.84       13.15      1.34 o 
  -1  -4  12       24.18       22.15      1.33 o 
   0  -4  12       30.05       33.42      1.54 o 
   1  -4  12       11.54        8.16      1.82 o 
   2  -4  12       18.34       23.10      2.51 o 
  -3  -3  12       13.84       12.36      1.71 o 
  -2  -3  12        5.00        5.42      1.29 o 
  -1  -3  12       25.62       26.90      1.21 o 
   0  -3  12      132.23      136.64      2.80 o 
   1  -3  12       46.18       49.17      2.58 o 
   2  -3  12        5.08        7.46      1.61 o 
   3  -3  12        0.97        0.54      0.64 o 
  -4  -2  12        0.38        0.09      0.71 o 
  -3  -2  12        0.02        1.07      0.62 o 
  -2  -2  12       49.35       48.95      2.56 o 
  -1  -2  12       69.09       68.37      2.27 o 
   0  -2  12       41.93       37.55      2.04 o 
   1  -2  12       14.41       13.18      1.91 o 
   2  -2  12       44.64       42.69      6.79 o 
   3  -2  12       16.83       13.77      2.61 o 
  -4  -1  12        2.31        1.87      0.85 o 
  -3  -1  12       36.22       34.75      2.58 o 
  -2  -1  12       11.33       14.66      1.78 o 
  -1  -1  12        7.32        7.38      1.21 o 
   0  -1  12       81.24       86.92      5.26 o 
   1  -1  12       34.93       31.21      2.35 o 
   2  -1  12       48.58       42.70      7.35 o 
   3  -1  12        0.50        1.41      1.05 o 
  -4   0  12        3.49        0.99      0.71 o 
  -3   0  12        0.26        0.93      0.75 o 
  -2   0  12      185.90      172.32      4.49 o 
  -1   0  12        4.19        8.58      1.78 o 
   0   0  12        6.42        7.24      1.11 o 
   1   0  12       22.67       25.36      2.26 o 
   2   0  12      245.50      272.24     16.39 o 
   3   0  12        0.36        1.04      0.94 o 
  -4   1  12        0.49        0.58      0.58 o 
  -3   1  12       14.87       15.74      1.69 o 
  -2   1  12        0.55        1.16      0.68 o 
  -1   1  12        0.05        0.85      0.34 o 
   0   1  12       73.97       74.08      5.60 o 
   1   1  12       20.23       18.54      1.94 o 
   2   1  12        3.00        2.47      1.59 o 
   3   1  12        0.36       -0.02      0.62 o 
  -4   2  12       22.62       22.89      3.43 o 
  -3   2  12        1.99        1.99      0.72 o 
  -2   2  12       37.93       35.96      2.37 o 
  -1   2  12       12.87       18.92      2.39 o 
   0   2  12       60.82       62.92      3.06 o 
   1   2  12        1.59        0.13      0.88 o 
   2   2  12       25.04       22.51      5.30 o 
   3   2  12        0.03        0.34      1.05 o 
  -4   3  12        4.17        4.46      1.42 o 
  -3   3  12       35.62       34.19      2.82 o 
  -2   3  12       16.50       17.38      2.02 o 
  -1   3  12        9.75        9.08      1.23 o 
   0   3  12       53.42       55.50      3.15 o 
   1   3  12        7.56        6.94      1.26 o 
   2   3  12        5.64        4.90      1.31 o 
  -3   4  12        1.78        2.76      0.97 o 
  -2   4  12       10.13       11.47      2.01 o 
  -1   4  12        9.80       10.36      1.18 o 
   0   4  12        0.10        0.02      0.74 o 
   1   4  12        4.39        1.96      0.68 o 
  -2   5  12        5.04        6.28      1.38 o 
  -1   5  12        0.38        0.41      0.69 o 
   0   5  12        0.47        0.27      0.52 o 
   0  -5  13       40.74       54.18      3.24 o 
   1  -5  13        7.66       10.04      1.99 o 
  -2  -4  13       29.85       31.79      2.42 o 
  -1  -4  13       27.30       16.04      1.62 o 
   0  -4  13       26.21       24.32      1.94 o 
   1  -4  13        0.02        0.74      0.51 o 
  -3  -3  13       19.37       19.46      1.97 o 
  -2  -3  13        9.80       10.18      1.19 o 
  -1  -3  13        0.02        0.03      0.56 o 
   0  -3  13       15.34       14.99      1.71 o 
   1  -3  13        1.68        1.13      0.73 o 
   2  -3  13       21.05       18.22      3.82 o 
   3  -3  13        0.15        0.90      0.99 o 
  -4  -2  13       19.03       17.69      3.05 o 
  -3  -2  13        2.17        4.12      0.88 o 
  -2  -2  13       22.97       21.52      2.08 o 
  -1  -2  13       43.57       42.53      2.24 o 
   0  -2  13       80.79       80.87      3.60 o 
   1  -2  13       17.27       16.42      1.72 o 
   2  -2  13        8.32        8.39      1.66 o 
   3  -2  13       10.01        5.88      2.15 o 
  -4  -1  13       22.11       23.52      2.38 o 
  -3  -1  13       47.88       45.67      3.23 o 
  -2  -1  13        9.75       15.55      1.84 o 
  -1  -1  13        4.42        2.85      1.23 o 
   0  -1  13       12.97       11.28      1.73 o 
   1  -1  13      148.81      161.52      4.85 o 
   2  -1  13        1.59        1.48      0.99 o 
   3  -1  13        2.65        1.74      1.59 o 
  -4   0  13       18.18       12.42      4.17 o 
  -3   0  13        6.61        5.37      1.91 o 
  -2   0  13        6.13        8.88      1.36 o 
  -1   0  13       65.63       59.22      6.28 o 
   0   0  13       37.08       36.09      6.02 o 
   1   0  13        4.62        9.61      1.68 o 
   2   0  13        0.21        1.63      0.88 o 
   3   0  13        0.92        0.12      0.63 o 
  -4   1  13       11.46       13.59      2.60 o 
  -3   1  13       40.89       38.40      2.43 o 
  -2   1  13       34.50       40.35      3.17 o 
  -1   1  13       53.74       45.83      2.30 o 
   0   1  13       58.50       57.78      3.14 o 
   1   1  13       32.73       32.64      2.74 o 
   2   1  13        0.03        0.54      1.01 o 
   3   1  13       49.07       45.78      9.40 o 
  -4   2  13       36.32       40.25      5.83 o 
  -3   2  13       15.59       16.59      2.02 o 
  -2   2  13       25.23       26.15      6.63 o 
  -1   2  13       81.92       85.61      8.33 o 
   0   2  13        6.73       10.28      2.10 o 
   1   2  13       13.94       19.06      2.44 o 
   2   2  13        2.55        2.55      0.81 o 
  -3   3  13        5.21        4.36      1.37 o 
  -2   3  13       15.54       12.93      1.61 o 
  -1   3  13       10.30        6.12      1.58 o 
   0   3  13        8.50        8.20      1.66 o 
   1   3  13        1.67        2.35      0.82 o 
   2   3  13        8.77        7.99      2.08 o 
  -2   4  13        3.47        2.43      0.86 o 
  -1   4  13       25.60       29.51      2.50 o 
   0   4  13       28.17       33.64      2.69 o 
   1   4  13        9.96        7.85      1.70 o 
  -2  -4  14        0.14        1.36      1.04 o 
  -1  -4  14       21.10       23.36      1.59 o 
   0  -4  14        0.95        0.52      0.78 o 
  -3  -3  14        1.13        0.70      0.74 o 
  -2  -3  14       50.85       49.03      2.89 o 
  -1  -3  14       14.44       13.26      2.59 o 
   0  -3  14        4.32        3.55      0.90 o 
   1  -3  14       21.90       25.14      2.47 o 
   2  -3  14       13.37       12.31      2.39 o 
  -3  -2  14        4.01        3.33      0.96 o 
  -2  -2  14        3.22        3.83      1.87 o 
  -1  -2  14       27.99       29.39      2.23 o 
   0  -2  14       15.75       13.94      1.54 o 
   1  -2  14        4.62        5.93      1.61 o 
   2  -2  14       16.44       13.00      2.68 o 
  -3  -1  14        2.23        4.45      1.28 o 
  -2  -1  14       57.90       55.91      2.57 o 
  -1  -1  14       11.36        8.57      1.38 o 
   0  -1  14        1.12        0.13      0.91 o 
   1  -1  14        1.46        2.56      1.42 o 
   2  -1  14        5.81        5.63      1.31 o 
  -3   0  14       30.64       31.68      3.20 o 
  -2   0  14        0.84        0.99      0.43 o 
  -1   0  14       41.05       37.24      5.80 o 
   0   0  14       19.13       19.96      2.24 o 
   1   0  14        8.63       11.60      1.95 o 
   2   0  14        7.13        4.68      2.24 o 
  -3   1  14        4.69        5.61      1.14 o 
  -2   1  14       61.72       56.62      2.63 o 
  -1   1  14        1.38        4.00      1.48 o 
   0   1  14        0.95        3.28      1.58 o 
   1   1  14       11.51       14.94      2.36 o 
   2   1  14        9.96       11.28      2.57 o 
  -3   2  14       31.14       32.66      4.90 o 
  -2   2  14        0.07        1.13      0.61 o 
  -1   2  14        6.78        5.60      1.37 o 
   0   2  14        2.20        1.56      0.94 o 
   1   2  14       29.46       30.35      2.96 o 
   2   2  14        0.05        1.63      0.72 o 
  -3   3  14        1.15        0.72      0.90 o 
  -2   3  14       83.12       99.90      3.83 o 
  -1   3  14       14.88       15.04      2.19 o 
   0   3  14        3.35        2.05      0.93 o 
   1   3  14       19.41       16.29      3.25 o 
  -1   4  14        3.21        4.45      1.28 o 
   0   4  14        4.09        6.16      1.60 o 
  -1  -4  15        4.60        2.39      1.61 o 
  -2  -3  15       18.58       19.42      1.93 o 
  -1  -3  15        2.15        1.33      1.54 o 
   0  -3  15        0.77        1.20      1.35 o 
   1  -3  15       41.63       39.93      2.86 o 
  -3  -2  15       18.26       19.56      2.44 o 
  -2  -2  15        7.61        9.43      1.35 o 
  -1  -2  15        0.05        0.20      0.99 o 
   0  -2  15       24.25       28.04      2.63 o 
   1  -2  15       18.50       19.64      2.28 o 
   2  -2  15        6.85        4.63      1.17 o 
  -3  -1  15        9.38        8.39      1.39 o 
  -2  -1  15       18.74       15.60      1.85 o 
  -1  -1  15       26.38       27.49      2.63 o 
   0  -1  15        0.74        0.60      0.98 o 
   1  -1  15       15.85       15.98      2.25 o 
   2  -1  15       13.12        9.62      2.30 o 
  -3   0  15        4.67        2.11      0.87 o 
  -2   0  15        2.57       -0.37      0.68 o 
  -1   0  15        0.69        1.10      0.53 o 
   0   0  15       28.78       32.20      2.75 o 
   1   0  15       11.37       15.62      2.48 o 
   2   0  15        0.05        1.03      0.86 o 
  -3   1  15        0.16        1.35      1.94 o 
  -2   1  15        4.74        4.65      1.99 o 
  -1   1  15       30.66       36.36      2.91 o 
   0   1  15        5.29        4.03      1.49 o 
   1   1  15        5.47        3.62      1.59 o 
   2   1  15        5.82        2.91      1.44 o 
  -2   2  15        1.34        1.35      1.20 o 
  -1   2  15        1.75        2.28      1.13 o 
   0   2  15       35.85       37.04      3.04 o 
   1   2  15        3.20        4.45      1.99 o 
  -2   3  15        0.05        0.18      0.92 o 
  -1   3  15       12.22       15.67      2.40 o 
   0   3  15        0.09        0.01      0.83 o 
  -1  -3  16       63.66       70.79      3.53 o 
   0  -3  16        2.56        3.08      1.39 o 
  -2  -2  16        3.03        1.28      0.71 o 
  -1  -2  16        2.51        1.45      1.25 o 
   0  -2  16       20.40       17.80      2.27 o 
   1  -2  16       11.06       10.17      1.78 o 
  -2  -1  16        5.28        4.10      2.14 o 
  -1  -1  16       62.38       72.35      3.92 o 
   0  -1  16        0.04        1.15      0.96 o 
   1  -1  16        0.95        2.63      1.39 o 
  -2   0  16       11.50        8.86      2.55 o 
  -1   0  16        1.27        0.86      1.11 o 
   0   0  16        3.88        2.57      1.19 o 
   1   0  16       17.18       16.20      2.36 o 
  -2   1  16       27.52       39.46      3.19 o 
  -1   1  16       36.75       34.50      2.86 o 
   0   1  16        1.99        2.92      1.13 o 
   1   1  16        0.92        1.16      1.12 o 
  -1   2  16        1.14        2.02      1.45 o 
   0   2  16        0.51        1.44      1.08 o 
  -1  -1  17       12.64       18.13      2.44 o 
   0  -1  17       21.37       27.55      2.85 o 
  -1   0  17        0.08        0.24      1.00 o 
                                                 
